# Supplementary material for: Transcriptome analysis of mRNA and miRNA in skeletal muscle indicates an important network for differential Residual Feed Intake in pigs
Source: Sci Rep. 2015 Jul 7;5:11953. doi: 10.1038/srep11953 (PMC4493709; doi:10.1038/srep11953)
Supplement: Supplementary Table S1 [file srep11953-s2.xls]

## Sheet: Table-1 Zhao
Title
Transcriptome analysis of mRNA and miRNA in skeletal muscle indicates an important network for differential Residual Feed Intake in pigs
Authors
Lu Jing, Ye Hou, Hui Wu, Yuanxin Miao, Xinyun Li, Jianhua Cao, John Michael Brameld, Tim Parr, Shuhong Zhao*
* the corresponding author
Table S1 Genome Mapping summaries of RNA-seq data from 6 muscle samples of Yorkshire pigs.
	H1	H2	H3	L1	L2	L3
Number of reads input	9456047	9483658	8517845	9560884	9638758	7873805
Number of reads output	9455766	9483310	8517613	9560575	9638488	7873556
Qualified reads%	1	1	1	1	1	1
Reads mapped to genome	8591116	8512521	7760770	8578355	8696990	7010648
Mapped%	0.9085	0.8976	0.9111	0.8972	0.9023	0.8904
Multiple alignments	896385	1011644	752309	941047	1005860	866098
Multiple alignments≥20	2119	2154	2096	2112	2455	2676
Max read length (nt)	30	30	30	30	30	30
Min read length (nt)	50	50	50	50	50	50
Qualified reads% = Number of reads output/ Number of reads input.
Mapped% = Reads mapped to genome/ Number of reads input.
Multiple alignments: reads mapped more than one region to the reference genome.
Multiple alignments≥20: reads mapped more than 20 regions to the reference genome.
