# Supplementary material for: Transcriptome analysis of mRNA and miRNA in skeletal muscle indicates an important network for differential Residual Feed Intake in pigs
Source: Sci Rep. 2015 Jul 7;5:11953. doi: 10.1038/srep11953 (PMC4493709; doi:10.1038/srep11953)
Supplement: Supplementary Table S2 [file srep11953-s3.xls]

## Sheet: Table S3 Zhao
Title
Transcriptome analysis of mRNA and miRNA in skeletal muscle indicates an important network for differential Residual Feed Intake in pigs
Authors
Lu Jing, Ye Hou, Hui Wu, Yuanxin Miao, Xinyun Li, Jianhua Cao, John Michael Brameld, Tim Parr, Shuhong Zhao*
* the corresponding author
Table S2 List of 99 muscle DEGs between Yorkshire pigs with high and low RFI
gene	locus	RFI_H	RFI_L	log2FC	FC(L/H)	p_value	q_value	Full.Name
PPARGC1	GL896199.1:11733-57267	65.89	8.63	-2.93	-7.63	5e-05	0.0152	-
NOR-1	1:269817144-269852707	6.83	1.2	-2.51	-5.68	5e-05	0.0152	-
Unknow1	4:126004946-126006420	5	0.88	-2.5	-5.66	5e-05	0.0152	-
HK2	3:71329941-71407820	23.88	4.99	-2.26	-4.78	5e-05	0.0152	hexokinase 2
NTN1	12:56822668-56823739	11.01	2.39	-2.2	-4.61	5e-05	0.0152	netrin 1
CST6	2:5395319-5396971	23.82	5.88	-2.02	-4.05	5e-05	0.0152	cystatin E/M
SYNJ2	1:11136506-11204971	4.93	1.26	-1.97	-3.92	5e-05	0.0152	synaptojanin 2
ESRRB	7:105628139-105743716	8.47	2.39	-1.82	-3.54	5e-05	0.0152	estrogen-related receptor beta
Unknow2	3:82014571-82014913	69.28	20.22	-1.78	-3.43	5e-05	0.0152	-
PON3	9:82185785-82197458	16.27	4.92	-1.72	-3.31	5e-05	0.0152	paraoxonase 3
Unknow4	2:78176728-78178309	4.54	1.42	-1.68	-3.2	0.0001	0.0275	-
Unknow3	9:18992477-18998301	8.74	2.72	-1.68	-3.21	5e-05	0.0152	-
ESRRG	10:8642557-8927005	17.37	5.53	-1.65	-3.14	5e-05	0.0152	estrogen-related receptor gamma
FSCN2	12:1143384-1149170	13.29	4.53	-1.55	-2.94	0.0001	0.0275	fascin homolog 2, actin-bundling protein, retinal (Strongylocentrotus purpuratus)
JUNB	2:66505143-66507024	8.72	3.19	-1.45	-2.73	5e-05	0.0152	jun B proto-oncogene
ENSSSCG00000023298	17:39335393-39342318	4.23	1.58	-1.42	-2.68	5e-05	0.0152	-
GLRX	2:106309433-106321627	62.75	24.71	-1.34	-2.54	5e-05	0.0152	glutaredoxin (thioltransferase)
Unknow5	1:106525166-106529126	6.69	2.66	-1.33	-2.52	5e-05	0.0152	-
PRKAG2	18:6107036-6145154	34.57	13.85	-1.32	-2.5	5e-05	0.0152	protein kinase, AMP-activated, gamma 2 non-catalytic subunit
MAPKAPK2	GL895197.2:605-3152	25.87	10.54	-1.3	-2.45	0.0001	0.0275	mitogen-activated protein kinase-activated protein kinase 2
ENSSSCG00000007094	17:30140822-30196240	9.48	3.97	-1.26	-2.39	5e-05	0.0152	-
ANKRD2	14:118448760-118462197	753.11	326.12	-1.21	-2.31	5e-05	0.0152	ankyrin repeat domain 2 (stretch responsive muscle)
ENSSSCG00000010936	10:29948831-29949235	51.97	22.6	-1.2	-2.3	0.0002	0.0455	-
NOS1	14:37428170-37515630	11.77	5.19	-1.18	-2.27	5e-05	0.0152	nitric oxide synthase 1 (neuronal)
NSUN3	13:176447367-176506890	6.47	3.04	-1.09	-2.13	5e-05	0.0152	NOP2/Sun domain family, member 3
RCAN1	13:207934801-207945091	53.82	25.39	-1.08	-2.12	5e-05	0.0152	regulator of calcineurin 1
FABP3	17:17683080-17683527	386.75	189.56	-1.03	-2.04	5e-05	0.0152	fatty acid binding protein 3, muscle and heart (mammary-derived growth inhibitor)
ENSSSCG00000017987	12:56123372-56235650	9.5	4.72	-1.01	-2.01	0.0001	0.0275	-
ASB18	15:150484590-150550295	13.92	6.95	-1	-2	0.0002	0.0455	ankyrin repeat and SOCS box containing 18
MDH1	GL894216.2:4912-17833	327.86	172.35	-0.93	-1.9	0.0002	0.0455	malate dehydrogenase 1, NAD (soluble)
HIGD1A	13:28946259-28954447	75.72	40.08	-0.92	-1.89	5e-05	0.0152	HIG1 hypoxia inducible domain family, member 1A
ADAMTS20	5:77323018-77484603	6.84	13.12	0.94	1.92	0.0002	0.0455	ADAM metallopeptidase with thrombospondin type 1 motif, 20
PDE7A	4:75030417-75055327	4.74	9.5	1	2	0.0001	0.0275	phosphodiesterase 7A
CEBPD	4:87368560-87610320	29.61	59.37	1	2.01	0.00015	0.0367	CCAAT/enhancer binding protein (C/EBP), delta
HUS1	GL892265.1:21784-29305	16.71	34.92	1.06	2.09	5e-05	0.0152	HUS1 checkpoint homolog (S. pombe)
GM2A	16:77974388-77987649	2.75	5.79	1.07	2.11	0.0002	0.0455	GM2 ganglioside activator
GADD45G	14:1421134-1422690	30.35	63.71	1.07	2.1	0.0001	0.0275	growth arrest and DNA-damage-inducible, gamma
SLC22A16	1:86021521-86064241	7.34	16.48	1.17	2.25	5e-05	0.0152	solute carrier family 22 (organic cation/carnitine transporter), member 16
SLA-2	7:24748104-24751642	58.34	131.08	1.17	2.25	0.0001	0.0275	-
Unknow6	GL894978.1:1-289	62.11	140.47	1.18	2.26	0.00015	0.0367	-
ATP8A1	8:35180991-35309867	2.84	6.6	1.22	2.32	0.0002	0.0455	ATPase, aminophospholipid transporter (APLT), class I, type 8A, member 1
Unknow7	6:51174369-51180161	62.53	146.12	1.22	2.34	0.00015	0.0367	-
Unknow8	3:29964143-29972035	7.35	17.39	1.24	2.37	5e-05	0.0152	-
IRG6	3:137666367-137683557	3.4	8.51	1.32	2.5	5e-05	0.0152	-
GBP4	4:139582094-139601979	2.88	7.22	1.33	2.51	5e-05	0.0152	guanylate binding protein 4
LIPG	1:108638411-108667299	1.32	3.39	1.36	2.57	5e-05	0.0152	lipase, endothelial
KBTBD8	13:53322708-53330111	5.09	15.13	1.57	2.98	5e-05	0.0152	kelch repeat and BTB (POZ) domain containing 8
SHISA2	11:3039198-3045078	7.88	23.44	1.57	2.98	5e-05	0.0152	shisa family member 2
Unknow10	2:65182877-65184209	1.86	5.99	1.68	3.21	5e-05	0.0152	-
Unknow9	2:65167259-65169331	1.96	6.25	1.68	3.2	5e-05	0.0152	-
Unknow11	9:5426380-5427160	129.26	428.76	1.73	3.32	5e-05	0.0152	-
ENSSSCG00000013788	2:64438135-64538453	0.4	1.34	1.74	3.34	5e-05	0.0152	-
PIK3R1	16:50135842-50164238	0.26	0.87	1.76	3.39	5e-05	0.0152	phosphoinositide-3-kinase, regulatory subunit 1 (alpha)
ADAMTS8	9:63360601-63380850	13.8	46.72	1.76	3.39	5e-05	0.0152	ADAM metallopeptidase with thrombospondin type 1 motif, 8
IGLC,IGLJ	14:52423075-52424872	18.31	62.46	1.77	3.41	0.00015	0.0367	-
CYP2B22	6:44929853-44978800	19.99	68.57	1.78	3.43	5e-05	0.0152	-
MYH6	7:81051891-81061132	7.22	29.23	2.02	4.05	5e-05	0.0152	myosin, heavy chain 6, cardiac muscle, alpha
Unknow12	13:32951560-32952608	0.91	3.73	2.04	4.12	5e-05	0.0152	-
CD1D	4:100437381-100460436	0.66	2.92	2.14	4.4	0.0002	0.0455	CD1d molecule
Unknow13	2:65180848-65182820	1.75	8.22	2.24	4.71	5e-05	0.0152	-
ITGA5	5:20441952-20465312	11.2	64.46	2.52	5.75	5e-05	0.0152	integrin, alpha 5 (fibronectin receptor, alpha polypeptide)
GGA1	5:7752486-7966380	24.08	179.54	2.9	7.46	5e-05	0.0152	golgi-associated, gamma adaptin ear containing, ARF binding protein 1
Unknow14	2:65169407-65169988	1.14	9.05	2.99	7.93	5e-05	0.0152	-
Unknow15	2:120060428-120060541	6713.48	55068.8	3.04	8.2	5e-05	0.0152	-
CYP1A1	7:63491453-63497651	0.97	8.18	3.08	8.45	5e-05	0.0152	cytochrome P450, family 1, subfamily A, polypeptide 1
Unknow16	2:120052560-120052871	5.41	146.35	4.76	27.03	5e-05	0.0152	-
Unknow17	16:6659716-6660147	2.63	0			0.00015	0.0367	-
Unknow18	1:76101562-76101925	3.75	0			5e-05	0.0152	-
Unknow19	1:269315002-269315609	4.06	0			5e-05	0.0152	-
Unknow20	1:269316968-269317520	4.28	0			5e-05	0.0152	-
Unknow21	2:16157054-16157369	4.87	0			5e-05	0.0152	-
Unknow22	1:269314494-269314887	7.09	0			5e-05	0.0152	-
Unknow23	15:151300954-151301194	8.97	0			0.00015	0.0367	-
Unknow24	6:63876585-63876833	10.19	0			5e-05	0.0152	-
Unknow25	3:40675263-40675481	12.24	0			0.00015	0.0367	-
Unknow26	6:63877336-63877542	17.36	0			5e-05	0.0152	-
Unknow27	9:54913656-54913843	67.31	0			5e-05	0.0152	-
Unknow28	2:120061678-120061797	179.03	0			5e-05	0.0152	-
Unknow29	GL895434.1:14-108	445.29	0			5e-05	0.0152	-
Unknow30	GL895945.1:9758-10355	1744.58	0			5e-05	0.0152	-
Unknow31	8:34035520-34044236	28666.8	0			5e-05	0.0152	-
Unknow32	17:15622320-15622352	55771.6	0			0.00015	0.0367	-
ATP6V0D2	4:55660234-55715444	0.16	0			0.00015	0.0367	ATPase, H+ transporting, lysosomal 38kDa, V0 subunit d2
ENSSSCG00000026923	14:95320882-95323105	31.73	0			5e-05	0.0152	-
FAM83C	GL892260.2:25345-30771	0.58	0			5e-05	0.0152	family with sequence similarity 83, member C
KRBA2	12:56015742-56018802	0.59	0			5e-05	0.0152	KRAB-A domain containing 2
OR6J1	7:81628804-81629830	0.78	0			5e-05	0.0152	olfactory receptor, family 6, subfamily J, member 1 (gene/pseudogene)
PAQR9	13:91441265-91442399	0.6	0			0.0001	0.0275	progestin and adipoQ receptor family member IX
SLC22A14	13:25363636-25375855	0.21	0			5e-05	0.0152	solute carrier family 22, member 14
ENSSSCG00000009662	14:12166309-12186609	0	0.35			0.00015	0.0367	-
Unknow33	3:102504192-102504526	0	3.65			5e-05	0.0152	-
IGLV-3	14:52398193-52398721	0	4.49			5e-05	0.0152	-
IGLV-7	14:52287646-52288129	0	6.26			5e-05	0.0152	-
Unknow34	2:74484024-74493195	0	7.93			5e-05	0.0152	-
Unknow35	7:29086635-29086835	0	26.55			5e-05	0.0152	-
Unknow36	15:2371044-2371183	0	244.74			5e-05	0.0152	-
Unknow37	3:45666922-45667085	0	1598.47			5e-05	0.0152	-
Unknow38	15:140261637-140261702	0	3565.29			5e-05	0.0152	-
Unknow39	17:15222764-15222823	0	6310.38			5e-05	0.0152	-
log2FC = log2(RFI_L/RFI_H) , Fold Change = RFI_L/RFI_H. The p-value and q-value was calculated by cuffdiff, FDR (false discovery rate) ≤ 0.05 for DEG significant determination.
