# Supplementary material for: Transcriptome analysis of mRNA and miRNA in skeletal muscle indicates an important network for differential Residual Feed Intake in pigs
Source: Sci Rep. 2015 Jul 7;5:11953. doi: 10.1038/srep11953 (PMC4493709; doi:10.1038/srep11953)
Supplement: Supplementary Table S3 [file srep11953-s4.xls]

## Sheet: Sheet3
Title
Transcriptome analysis of mRNA and miRNA in skeletal muscle indicates an important network for differential Residual Feed Intake in pigs
Authors
Lu Jing, Ye Hou, Hui Wu, Yuanxin Miao, Xinyun Li, Jianhua Cao, John Michael Brameld, Tim Parr, Shuhong Zhao*
* the corresponding author
Table S3 Mitochondria coding genes detected by RNA sequencing in LD muscle
Gene	locus	RFI_H	RFI_L	FC(L/H)	log2FC	p_value	q_value
ENSSSCG00000018073	MT:6378-6509	42221.5	63383.8	1.50122	0.586138	0.34485	0.847035
ENSSSCG00000018077	MT:8134-8202	1585.13	1093.76	0.690013	-0.535306	0.3292	0.839349
ENSSSCG00000018095	MT:16481-16549	222.495	147.778	0.664186	-0.590335	0.33865	0.845367
CYTB	MT:15341-16481	22508.2	14921.2	0.662923	-0.593086	0.19055	0.734567
MT-CO2	MT:8202-8890	54048.9	34145.3	0.631748	-0.66258	0.2021	0.750548
ENSSSCG00000018093	MT:15266-15335	128391	80384.2	0.626089	-0.675556	0.00545	0.309783
MT-ND5	MT:12934-15266	9842.28	6140.29	0.623869	-0.680686	0.2141	0.761564
ENSSSCG00000018076	MT:8058-8129	1400000	857059	0.612185	-0.703816	0.0145	0.466925
ENSSSCG00000018083	MT:10583-10652	4833.51	2872.64	0.594318	-0.750697	0.0381	0.58663
ENSSSCG00000018068	MT:5016-5086	1636.32	961.652	0.587692	-0.766867	0.2206	0.763882
MT-ND6	MT:12934-15266	11019.5	6444.3	0.584809	-0.773957	0.352	0.851496
MT-ND1	MT:3921-5015	21005.1	11838.3	0.563592	-0.827275	0.05185	0.58663
ENSSSCG00000018088	MT:12736-12805	1944.42	1044.77	0.537317	-0.896156	0.07935	0.58663
ENSSSCG00000018085	MT:10999-11068	73.2502	36.2873	0.495388	-1.01337	0.51555	0.918369
ENSSSCG00000018096	MT:16549-16613	4719.21	2330.8	0.493896	-1.01772	0.02205	0.546047
MT-ND2	MT:5086-6196	26072.5	12586.8	0.482762	-1.05061	0.01445	0.466925
ENSSSCG00000018090	MT:12864-12934	930.09	406.067	0.436589	-1.19565	0.2219	0.763882
log2FC = log2(RFI_L/RFI_H) , Fold Change = RFI_L/RFI_H. The p-value and q-value was calculated by cuffdiff, FDR (false discovery rate) ≤ 0.05 for DEG significant determination.
