# Supplementary material for: Transcriptome analysis of mRNA and miRNA in skeletal muscle indicates an important network for differential Residual Feed Intake in pigs
Source: Sci Rep. 2015 Jul 7;5:11953. doi: 10.1038/srep11953 (PMC4493709; doi:10.1038/srep11953)
Supplement: Supplementary Table S4 [file srep11953-s5.xls]

## Sheet: Sheet1
Title
Transcriptome analysis of mRNA and miRNA in skeletal muscle indicates an important network for differential Residual Feed Intake in pigs
Authors
Lu Jing, Ye Hou, Hui Wu, Yuanxin Miao, Xinyun Li, Jianhua Cao, John Michael Brameld, Tim Parr, Shuhong Zhao*
* the corresponding author
Table S4 Mirdeep score for novel porcine muscle miRNAs
	ssc-new1	ssc-new2	ssc-new3	ssc-new4	ssc-new5	ssc-new6
Provisional ID	chr1_4631	chr14_2184	chr12_669	chr12_641	chr5_7065	chr5_7416
Score total	69.6	5.7	137.6	4.6	233.3	5.6
Score for star read(s)	3.9	-1.3	3.9	-1.3	3.9	-1.3
Score for read counts	59.8	0	127.1	0	222.9	0
Score for mfe	1.4	2.4	2.1	1.3	1.9	2.3
Score for randfold	1.6	1.6	1.6	1.6	1.6	1.6
Score for cons. seed	3	3	3	3	3	3
Total reads count	129	99	261	616	449	628
Mature reads count	124	99	168	612	448	628
Loop read count	0	0	0	0	0	0
Star read count	5	0	93	4	1	0
miRDeep scores each potential precursor by analyzing its read signature and its structure.
MFE: minimum free energy, and MFE has been normalized by its length.
