# Supplementary material for: Transcriptome analysis of mRNA and miRNA in skeletal muscle indicates an important network for differential Residual Feed Intake in pigs
Source: Sci Rep. 2015 Jul 7;5:11953. doi: 10.1038/srep11953 (PMC4493709; doi:10.1038/srep11953)
Supplement: Supplementary Table S5 [file srep11953-s6.xls]

## Sheet: Sheet1
Title
Transcriptome analysis of mRNA and miRNA in skeletal muscle indicates an important network for differential Residual Feed Intake in pigs
Authors
Lu Jing, Ye Hou, Hui Wu, Yuanxin Miao, Xinyun Li, Jianhua Cao, John Michael Brameld, Tim Parr, Shuhong Zhao*
* the corresponding author
Table S5 Potential target genes of differentially expressed miRNAs predicted by miRPath
miRNAs	Gene Name	Gene Ensembl id
hsa-miR-215	CTNNBIP1	ENSG00000178585
hsa-miR-215	ESR1	ENSG00000091831
hsa-miR-215	ZEB2	ENSG00000169554
hsa-miR-215	ZMAT3	ENSG00000172667
hsa-miR-215	FRMD4B	ENSG00000114541
hsa-miR-215	C10orf126	ENSG00000204365
hsa-miR-215	ALS2CR11	ENSG00000155754
hsa-miR-215	BLCAP	ENSG00000166619
hsa-miR-215	GPR22	ENSG00000172209
hsa-miR-215	DDX50	ENSG00000107625
hsa-miR-215	DICER1	ENSG00000100697
hsa-miR-215	ADCY7	ENSG00000121281
hsa-miR-215	PHAX	ENSG00000164902
hsa-miR-215	BRIX1	ENSG00000113460
hsa-miR-215	RIC8B	ENSG00000111785
hsa-miR-215	MED14	ENSG00000180182
hsa-miR-215	RP11-1118M6.1	ENSG00000255251
hsa-miR-215	AC084121.16	ENSG00000255378
hsa-miR-215	KCNQ5	ENSG00000185760
hsa-miR-215	ARL2BP	ENSG00000102931
hsa-miR-215	PTPN4	ENSG00000088179
hsa-miR-215	DBT	ENSG00000137992
hsa-miR-215	SGCD	ENSG00000170624
hsa-miR-215	MCM4	ENSG00000104738
hsa-miR-215	SOAT1	ENSG00000057252
hsa-miR-215	WNK1	ENSG00000060237
hsa-miR-215	C16orf46	ENSG00000166455
hsa-miR-215	CRISP1	ENSG00000124812
hsa-miR-215	SPATA13	ENSG00000182957
hsa-miR-215	C6orf225	ENSG00000203778
hsa-miR-215	ZNF536	ENSG00000198597
hsa-miR-215	UMODL1	ENSG00000177398
hsa-miR-215	RAB2A	ENSG00000104388
hsa-miR-215	SH3RF3	ENSG00000172985
hsa-miR-215	CRNKL1	ENSG00000101343
hsa-miR-215	TRAF5	ENSG00000082512
hsa-miR-215	PDP1	ENSG00000164951
hsa-miR-215	MSN	ENSG00000147065
hsa-miR-215	TAOK1	ENSG00000160551
hsa-miR-215	ALCAM	ENSG00000170017
hsa-miR-215	CCDC121	ENSG00000176714
hsa-miR-215	TUBA1A	ENSG00000167552
hsa-miR-215	B3GALNT1	ENSG00000169255
hsa-miR-215	ZXDC	ENSG00000070476
hsa-miR-215	LIMS1	ENSG00000169756
hsa-miR-215	C9orf35	ENSG00000227975
hsa-miR-215	ITSN2	ENSG00000198399
hsa-miR-215	GGA3	ENSG00000125447
hsa-miR-215	DNAH9	ENSG00000007174
hsa-miR-215	PKP4	ENSG00000144283
hsa-miR-215	LVRN	ENSG00000172901
hsa-miR-215	MSH6	ENSG00000116062
hsa-miR-215	RAB27B	ENSG00000041353
hsa-miR-215	CNGB3	ENSG00000170289
hsa-miR-215	NEK1	ENSG00000137601
hsa-miR-215	SLC19A2	ENSG00000117479
hsa-miR-215	GOLGA6L1	ENSG00000197414
hsa-miR-215	KIDINS220	ENSG00000134313
hsa-miR-215	DYRK3	ENSG00000143479
hsa-miR-215	IGJ	ENSG00000132465
hsa-miR-215	ZMYM1	ENSG00000197056
hsa-miR-215	NCAPG	ENSG00000109805
hsa-miR-215	GOLGA6L6	ENSG00000215405
hsa-miR-215	RP11-625H11.1	ENSG00000259458
hsa-miR-215	BHLHE22	ENSG00000180828
hsa-miR-215	ZC3HAV1	ENSG00000105939
hsa-miR-215	NKAIN2	ENSG00000188580
hsa-miR-215	CCDC152	ENSG00000198865
hsa-miR-215	LPAR4	ENSG00000147145
hsa-miR-215	CDC7	ENSG00000097046
hsa-miR-215	SLC24A4	ENSG00000140090
hsa-miR-215	DAZ4	ENSG00000205916
hsa-miR-215	INTS6	ENSG00000102786
hsa-miR-215	ERCC4	ENSG00000175595
hsa-miR-215	DHFRL1	ENSG00000178700
hsa-miR-215	YY1	ENSG00000100811
hsa-miR-215	IKZF2	ENSG00000030419
hsa-miR-215	REV3L	ENSG00000009413
hsa-miR-215	BRD3	ENSG00000169925
hsa-miR-215	USP14	ENSG00000101557
hsa-miR-215	KCNA4	ENSG00000182255
hsa-miR-215	LIN7A	ENSG00000111052
hsa-miR-215	LRRFIP1	ENSG00000124831
hsa-miR-215	SERF1A	ENSG00000172058
hsa-miR-215	CATSPER2	ENSG00000166762
hsa-miR-215	GABPB2	ENSG00000143458
hsa-miR-215	ZBTB4	ENSG00000174282
hsa-miR-215	CBLN4	ENSG00000054803
hsa-miR-215	CST9	ENSG00000173335
hsa-miR-215	DYRK1A	ENSG00000157540
hsa-miR-215	PTPRT	ENSG00000196090
hsa-miR-215	SERF1B	ENSG00000205572
hsa-miR-215	XPO1	ENSG00000082898
hsa-miR-215	RNF141	ENSG00000110315
hsa-miR-215	FAM123B	ENSG00000184675
hsa-miR-215	APLN	ENSG00000171388
hsa-miR-215	GMEB1	ENSG00000162419
hsa-miR-215	ATP8B4	ENSG00000104043
hsa-miR-215	MCM10	ENSG00000065328
hsa-miR-215	MYLK	ENSG00000065534
hsa-miR-215	EHMT1	ENSG00000181090
hsa-miR-215	KIF5B	ENSG00000170759
hsa-miR-215	MUM1L1	ENSG00000157502
hsa-miR-215	EREG	ENSG00000124882
hsa-miR-215	TSHZ2	ENSG00000182463
hsa-miR-215	NCR3LG1	ENSG00000188211
hsa-miR-141-3p	CCNT2	ENSG00000082258
hsa-miR-141-3p	C17orf85	ENSG00000074356
hsa-miR-141-3p	ARPC5	ENSG00000162704
hsa-miR-141-3p	FAM70A	ENSG00000125355
hsa-miR-141-3p	SEMA6A	ENSG00000092421
hsa-miR-141-3p	NUDT13	ENSG00000166321
hsa-miR-141-3p	PAK1IP1	ENSG00000111845
hsa-miR-141-3p	ATF6	ENSG00000118217
hsa-miR-141-3p	AK2	ENSG00000004455
hsa-miR-141-3p	IRS2	ENSG00000185950
hsa-miR-141-3p	C19orf42	ENSG00000214046
hsa-miR-141-3p	HSPA13	ENSG00000155304
hsa-miR-141-3p	RNF11	ENSG00000123091
hsa-miR-141-3p	PMP2	ENSG00000147588
hsa-miR-141-3p	FAM161A	ENSG00000170264
hsa-miR-141-3p	LRRTM2	ENSG00000146006
hsa-miR-141-3p	ANP32E	ENSG00000143401
hsa-miR-141-3p	UBASH3B	ENSG00000154127
hsa-miR-141-3p	BLZF1	ENSG00000117475
hsa-miR-141-3p	CCNG1	ENSG00000113328
hsa-miR-141-3p	PHLPP2	ENSG00000040199
hsa-miR-141-3p	MAGI2	ENSG00000187391
hsa-miR-141-3p	NRCAM	ENSG00000091129
hsa-miR-141-3p	ODZ3	ENSG00000218336
hsa-miR-141-3p	ZEB2	ENSG00000169554
hsa-miR-141-3p	ZMAT3	ENSG00000172667
hsa-miR-141-3p	PLCL1	ENSG00000115896
hsa-miR-141-3p	NETO2	ENSG00000171208
hsa-miR-141-3p	FAM90A1	ENSG00000171847
hsa-miR-141-3p	HS6ST2	ENSG00000171004
hsa-miR-141-3p	ATP8A2	ENSG00000132932
hsa-miR-141-3p	BICD2	ENSG00000185963
hsa-miR-141-3p	TNS1	ENSG00000079308
hsa-miR-141-3p	TRA2B	ENSG00000136527
hsa-miR-141-3p	TMED9	ENSG00000184840
hsa-miR-141-3p	UIMC1	ENSG00000087206
hsa-miR-141-3p	TNFSF4	ENSG00000117586
hsa-miR-141-3p	URGCP	ENSG00000106608
hsa-miR-141-3p	DTL	ENSG00000143476
hsa-miR-141-3p	UBXN7	ENSG00000163960
hsa-miR-141-3p	ASTN1	ENSG00000152092
hsa-miR-141-3p	ALS2	ENSG00000003393
hsa-miR-141-3p	MYBL1	ENSG00000185697
hsa-miR-141-3p	AC006465.3	ENSG00000219545
hsa-miR-141-3p	ATAT1	ENSG00000137343
hsa-miR-141-3p	PEAK1	ENSG00000173517
hsa-miR-141-3p	TXNL1	ENSG00000091164
hsa-miR-141-3p	BRMS1L	ENSG00000100916
hsa-miR-141-3p	SAR1A	ENSG00000079332
hsa-miR-141-3p	B3GNT5	ENSG00000176597
hsa-miR-141-3p	CT47A12	ENSG00000226685
hsa-miR-141-3p	RAB9B	ENSG00000123570
hsa-miR-141-3p	PDGFRA	ENSG00000134853
hsa-miR-141-3p	FMO3	ENSG00000007933
hsa-miR-141-3p	ELL2	ENSG00000118985
hsa-miR-141-3p	MIER1	ENSG00000198160
hsa-miR-141-3p	KIAA1958	ENSG00000165185
hsa-miR-141-3p	WDR52	ENSG00000206530
hsa-miR-141-3p	PDCD4	ENSG00000150593
hsa-miR-141-3p	SLC6A15	ENSG00000072041
hsa-miR-141-3p	KLHL4	ENSG00000102271
hsa-miR-141-3p	MACC1	ENSG00000183742
hsa-miR-141-3p	SULT1C2	ENSG00000198203
hsa-miR-141-3p	PDE4DIP	ENSG00000178104
hsa-miR-141-3p	OTUD3	ENSG00000169914
hsa-miR-141-3p	ACADSB	ENSG00000196177
hsa-miR-141-3p	PPP2R5E	ENSG00000154001
hsa-miR-141-3p	HCAR3	ENSG00000255398
hsa-miR-141-3p	SH3YL1	ENSG00000035115
hsa-miR-141-3p	MEGF9	ENSG00000106780
hsa-miR-141-3p	GRB10	ENSG00000106070
hsa-miR-141-3p	ANO6	ENSG00000177119
hsa-miR-141-3p	ZDHHC21	ENSG00000175893
hsa-miR-141-3p	CT47A8	ENSG00000230347
hsa-miR-141-3p	GDAP1	ENSG00000104381
hsa-miR-141-3p	BCL9	ENSG00000116128
hsa-miR-141-3p	WNK3	ENSG00000196632
hsa-miR-141-3p	PAQR5	ENSG00000137819
hsa-miR-141-3p	ZFAND5	ENSG00000107372
hsa-miR-141-3p	YAP1	ENSG00000137693
hsa-miR-141-3p	FAM90A26P	ENSG00000229924
hsa-miR-141-3p	EVI5L	ENSG00000142459
hsa-miR-141-3p	NDFIP2	ENSG00000102471
hsa-miR-141-3p	FUNDC2	ENSG00000165775
hsa-miR-141-3p	SSR1	ENSG00000124783
hsa-miR-141-3p	RNF38	ENSG00000137075
hsa-miR-141-3p	RB1CC1	ENSG00000023287
hsa-miR-141-3p	TBX21	ENSG00000073861
hsa-miR-141-3p	MAGEB4	ENSG00000120289
hsa-miR-141-3p	CADM2	ENSG00000175161
hsa-miR-141-3p	TCERG1	ENSG00000113649
hsa-miR-141-3p	GPHN	ENSG00000171723
hsa-miR-141-3p	ZNF793	ENSG00000188227
hsa-miR-141-3p	CLASP2	ENSG00000163539
hsa-miR-141-3p	SCD5	ENSG00000145284
hsa-miR-141-3p	STAT5A	ENSG00000126561
hsa-miR-141-3p	ZNF585B	ENSG00000245680
hsa-miR-141-3p	ZNF791	ENSG00000173875
hsa-miR-141-3p	USP38	ENSG00000170185
hsa-miR-141-3p	ELAVL2	ENSG00000107105
hsa-miR-141-3p	NIPSNAP3B	ENSG00000165028
hsa-miR-141-3p	AC107021.1	ENSG00000232013
hsa-miR-141-3p	FRMD4A	ENSG00000151474
hsa-miR-141-3p	CRLF3	ENSG00000176390
hsa-miR-141-3p	IGF2BP2	ENSG00000073792
hsa-miR-141-3p	LPHN2	ENSG00000117114
hsa-miR-141-3p	PRKAA2	ENSG00000162409
hsa-miR-141-3p	RSPO2	ENSG00000147655
hsa-miR-141-3p	TET1	ENSG00000138336
hsa-miR-141-3p	CIAO1	ENSG00000144021
hsa-miR-141-3p	CD80	ENSG00000121594
hsa-miR-141-3p	ELK4	ENSG00000158711
hsa-miR-141-3p	CDC14A	ENSG00000079335
hsa-miR-141-3p	AP3S1	ENSG00000177879
hsa-miR-141-3p	KLHDC2	ENSG00000165516
hsa-miR-141-3p	TTBK2	ENSG00000128881
hsa-miR-141-3p	IRF6	ENSG00000117595
hsa-miR-141-3p	2014-09-08	ENSG00000164402
hsa-miR-141-3p	RFWD2	ENSG00000143207
hsa-miR-141-3p	DR1	ENSG00000117505
hsa-miR-141-3p	BTBD1	ENSG00000064726
hsa-miR-141-3p	SELE	ENSG00000007908
hsa-miR-141-3p	EXOC5	ENSG00000070367
hsa-miR-141-3p	LPAR3	ENSG00000171517
hsa-miR-141-3p	C16orf87	ENSG00000155330
hsa-miR-141-3p	TCF4	ENSG00000196628
hsa-miR-141-3p	KIAA2022	ENSG00000050030
hsa-miR-141-3p	FGF13	ENSG00000129682
hsa-miR-141-3p	MAP3K3	ENSG00000198909
hsa-miR-141-3p	YOD1	ENSG00000180667
hsa-miR-141-3p	AQP10	ENSG00000143595
hsa-miR-141-3p	SOX11	ENSG00000176887
hsa-miR-141-3p	KIAA1598	ENSG00000187164
hsa-miR-141-3p	FBXW7	ENSG00000109670
hsa-miR-141-3p	NBPF10	ENSG00000163386
hsa-miR-141-3p	ARMC8	ENSG00000114098
hsa-miR-141-3p	CDRT1	ENSG00000241322
hsa-miR-141-3p	SIRT1	ENSG00000096717
hsa-miR-141-3p	C2orf42	ENSG00000115998
hsa-miR-141-3p	CT47A9	ENSG00000226600
hsa-miR-141-3p	RUNX1	ENSG00000159216
hsa-miR-141-3p	TOMM7	ENSG00000196683
hsa-miR-141-3p	NIPAL3	ENSG00000001461
hsa-miR-141-3p	CEP85L	ENSG00000111860
hsa-miR-141-3p	CDC25B	ENSG00000101224
hsa-miR-141-3p	LGR4	ENSG00000205213
hsa-miR-141-3p	PTCH1	ENSG00000185920
hsa-miR-141-3p	RPSA	ENSG00000168028
hsa-miR-141-3p	MEIS2	ENSG00000134138
hsa-miR-141-3p	FAT3	ENSG00000165323
hsa-miR-141-3p	SAMD8	ENSG00000156671
hsa-miR-141-3p	COX11	ENSG00000166260
hsa-miR-141-3p	MARVELD1	ENSG00000155254
hsa-miR-141-3p	ELK3	ENSG00000111145
hsa-miR-141-3p	PPP2CA	ENSG00000113575
hsa-miR-141-3p	CREB5	ENSG00000146592
hsa-miR-141-3p	ZNF431	ENSG00000196705
hsa-miR-141-3p	CPEB4	ENSG00000113742
hsa-miR-141-3p	MPDZ	ENSG00000107186
hsa-miR-141-3p	ZYG11B	ENSG00000162378
hsa-miR-141-3p	CCNYL1	ENSG00000163249
hsa-miR-141-3p	TEC	ENSG00000135605
hsa-miR-141-3p	LRRC8A	ENSG00000136802
hsa-miR-141-3p	NR6A1	ENSG00000148200
hsa-miR-141-3p	CSNK1G3	ENSG00000151292
hsa-miR-141-3p	KIF3A	ENSG00000131437
hsa-miR-141-3p	RP11-108K14.4	ENSG00000214279
hsa-miR-141-3p	TMEM110	ENSG00000213533
hsa-miR-141-3p	DIO2	ENSG00000211448
hsa-miR-141-3p	SOX17	ENSG00000164736
hsa-miR-141-3p	LANCL1	ENSG00000115365
hsa-miR-141-3p	ARHGAP24	ENSG00000138639
hsa-miR-141-3p	NAP1L1	ENSG00000187109
hsa-miR-141-3p	PEG3	ENSG00000198300
hsa-miR-141-3p	REEP3	ENSG00000165476
hsa-miR-141-3p	PYROXD1	ENSG00000121350
hsa-miR-141-3p	FAM46C	ENSG00000183508
hsa-miR-141-3p	YWHAG	ENSG00000170027
hsa-miR-141-3p	SEC23A	ENSG00000100934
hsa-miR-141-3p	VWDE	ENSG00000146530
hsa-miR-141-3p	TRAPPC2L	ENSG00000167515
hsa-miR-141-3p	TNFAIP6	ENSG00000123610
hsa-miR-141-3p	TMEM135	ENSG00000166575
hsa-miR-141-3p	GNA13	ENSG00000120063
hsa-miR-141-3p	CCND2	ENSG00000118971
hsa-miR-141-3p	FRA10AC1	ENSG00000148690
hsa-miR-141-3p	ELMOD2	ENSG00000179387
hsa-miR-141-3p	RABGAP1	ENSG00000011454
hsa-miR-141-3p	CNTN1	ENSG00000018236
hsa-miR-141-3p	TM9SF3	ENSG00000077147
hsa-miR-141-3p	CALCR	ENSG00000004948
hsa-miR-141-3p	KIAA0825	ENSG00000185261
hsa-miR-141-3p	PERP	ENSG00000112378
hsa-miR-141-3p	ALG2	ENSG00000119523
hsa-miR-141-3p	SYN3	ENSG00000185666
hsa-miR-141-3p	ZNF148	ENSG00000163848
hsa-miR-141-3p	NKTR	ENSG00000114857
hsa-miR-141-3p	PITX2	ENSG00000164093
hsa-miR-141-3p	MYH10	ENSG00000133026
hsa-miR-141-3p	HS2ST1	ENSG00000153936
hsa-miR-141-3p	FAM150B	ENSG00000189292
hsa-miR-141-3p	CREB1	ENSG00000118260
hsa-miR-141-3p	TCF12	ENSG00000140262
hsa-miR-141-3p	FRS2	ENSG00000166225
hsa-miR-141-3p	NPAS3	ENSG00000151322
hsa-miR-141-3p	CD274	ENSG00000120217
hsa-miR-141-3p	KLF12	ENSG00000118922
hsa-miR-141-3p	UGT1A3	ENSG00000243135
hsa-miR-141-3p	STXBP5	ENSG00000164506
hsa-miR-141-3p	PTPRD	ENSG00000153707
hsa-miR-141-3p	ZNF566	ENSG00000186017
hsa-miR-141-3p	NBPF15	ENSG00000243452
hsa-miR-141-3p	ATXN7L1	ENSG00000146776
hsa-miR-141-3p	DIP2B	ENSG00000066084
hsa-miR-141-3p	CT47A5	ENSG00000237957
hsa-miR-141-3p	REV1	ENSG00000135945
hsa-miR-141-3p	AC006116.20	ENSG00000267710
hsa-miR-141-3p	RWDD4	ENSG00000182552
hsa-miR-141-3p	ASXL1	ENSG00000171456
hsa-miR-141-3p	WNK1	ENSG00000060237
hsa-miR-141-3p	RPL37	ENSG00000145592
hsa-miR-141-3p	OPA3	ENSG00000125741
hsa-miR-141-3p	KDM3A	ENSG00000115548
hsa-miR-141-3p	PREPL	ENSG00000138078
hsa-miR-141-3p	SRCAP	ENSG00000080603
hsa-miR-141-3p	FNBP1L	ENSG00000137942
hsa-miR-141-3p	NET1	ENSG00000173848
hsa-miR-141-3p	BACH2	ENSG00000112182
hsa-miR-141-3p	ATP7A	ENSG00000165240
hsa-miR-141-3p	UGT1A10	ENSG00000242515
hsa-miR-141-3p	SMC5	ENSG00000198887
hsa-miR-141-3p	ATP8A1	ENSG00000124406
hsa-miR-141-3p	LIMCH1	ENSG00000064042
hsa-miR-141-3p	C10orf47	ENSG00000148426
hsa-miR-141-3p	SYT4	ENSG00000132872
hsa-miR-141-3p	SF3B1	ENSG00000115524
hsa-miR-141-3p	RBFOX1	ENSG00000078328
hsa-miR-141-3p	RARB	ENSG00000077092
hsa-miR-141-3p	CDRT15L2	ENSG00000214819
hsa-miR-141-3p	GPC2	ENSG00000213420
hsa-miR-141-3p	GFOD1	ENSG00000145990
hsa-miR-141-3p	PEX5	ENSG00000139197
hsa-miR-141-3p	CASC4	ENSG00000166734
hsa-miR-141-3p	NAP1L4	ENSG00000205531
hsa-miR-141-3p	SLC18A2	ENSG00000165646
hsa-miR-141-3p	DSTYK	ENSG00000133059
hsa-miR-141-3p	TMEM57	ENSG00000204178
hsa-miR-141-3p	XPOT	ENSG00000184575
hsa-miR-141-3p	PAPPA	ENSG00000182752
hsa-miR-141-3p	NUP98	ENSG00000110713
hsa-miR-141-3p	ERG	ENSG00000157554
hsa-miR-141-3p	RAB38	ENSG00000123892
hsa-miR-141-3p	SLC17A6	ENSG00000091664
hsa-miR-141-3p	MDFIC	ENSG00000135272
hsa-miR-141-3p	ANKRD17	ENSG00000132466
hsa-miR-141-3p	DPY19L1	ENSG00000173852
hsa-miR-141-3p	FBXL2	ENSG00000153558
hsa-miR-141-3p	PHYHIPL	ENSG00000165443
hsa-miR-141-3p	MIB1	ENSG00000101752
hsa-miR-141-3p	RHOBTB1	ENSG00000072422
hsa-miR-141-3p	TIAM1	ENSG00000156299
hsa-miR-141-3p	CXCL12	ENSG00000107562
hsa-miR-141-3p	TNKS2	ENSG00000107854
hsa-miR-141-3p	ATP1B1	ENSG00000143153
hsa-miR-141-3p	STAG1	ENSG00000118007
hsa-miR-141-3p	C14orf118	ENSG00000089916
hsa-miR-141-3p	LDB3	ENSG00000122367
hsa-miR-141-3p	RNF217	ENSG00000146373
hsa-miR-141-3p	UGT1A4	ENSG00000244474
hsa-miR-141-3p	ZSCAN30	ENSG00000186814
hsa-miR-141-3p	CYP26B1	ENSG00000003137
hsa-miR-141-3p	MSL2	ENSG00000174579
hsa-miR-141-3p	FMR1	ENSG00000102081
hsa-miR-141-3p	PSME4	ENSG00000068878
hsa-miR-141-3p	TSHZ3	ENSG00000121297
hsa-miR-141-3p	PPM1E	ENSG00000175175
hsa-miR-141-3p	SLC30A4	ENSG00000104154
hsa-miR-141-3p	MSANTD4	ENSG00000170903
hsa-miR-141-3p	DNAJC7	ENSG00000168259
hsa-miR-141-3p	CHPT1	ENSG00000111666
hsa-miR-141-3p	SAPCD2	ENSG00000186193
hsa-miR-141-3p	GLS	ENSG00000115419
hsa-miR-141-3p	USP47	ENSG00000170242
hsa-miR-141-3p	TFEC	ENSG00000105967
hsa-miR-141-3p	GNL1	ENSG00000204590
hsa-miR-141-3p	WWTR1	ENSG00000018408
hsa-miR-141-3p	HAS2	ENSG00000170961
hsa-miR-141-3p	ARFGEF2	ENSG00000124198
hsa-miR-141-3p	ASPH	ENSG00000198363
hsa-miR-141-3p	PCDH10	ENSG00000138650
hsa-miR-141-3p	APPL1	ENSG00000157500
hsa-miR-141-3p	SNAP91	ENSG00000065609
hsa-miR-141-3p	ZEB1	ENSG00000148516
hsa-miR-141-3p	C18orf25	ENSG00000152242
hsa-miR-141-3p	CD2AP	ENSG00000198087
hsa-miR-141-3p	SLC30A7	ENSG00000162695
hsa-miR-141-3p	FOXC1	ENSG00000054598
hsa-miR-141-3p	GOLM1	ENSG00000135052
hsa-miR-141-3p	QSER1	ENSG00000060749
hsa-miR-141-3p	TAB2	ENSG00000055208
hsa-miR-141-3p	ZNF284	ENSG00000186026
hsa-miR-141-3p	CDK6	ENSG00000105810
hsa-miR-141-3p	IER3IP1	ENSG00000134049
hsa-miR-141-3p	RP1-228P16.5	ENSG00000257955
hsa-miR-141-3p	RHEB	ENSG00000106615
hsa-miR-141-3p	TFAP2A	ENSG00000137203
hsa-miR-141-3p	DLGAP2	ENSG00000198010
hsa-miR-141-3p	C1orf21	ENSG00000116667
hsa-miR-141-3p	STAT5B	ENSG00000173757
hsa-miR-141-3p	OXSR1	ENSG00000172939
hsa-miR-141-3p	TMEM229A	ENSG00000234224
hsa-miR-141-3p	NOL9	ENSG00000162408
hsa-miR-141-3p	PRKCE	ENSG00000171132
hsa-miR-141-3p	FZD3	ENSG00000104290
hsa-miR-141-3p	TRAM2	ENSG00000065308
hsa-miR-141-3p	DEK	ENSG00000124795
hsa-miR-141-3p	ABCC4	ENSG00000125257
hsa-miR-141-3p	CCDC71L	ENSG00000253276
hsa-miR-141-3p	NAA15	ENSG00000164134
hsa-miR-141-3p	CELF1	ENSG00000149187
hsa-miR-141-3p	PDS5B	ENSG00000083642
hsa-miR-141-3p	KLF5	ENSG00000102554
hsa-miR-141-3p	SLC26A7	ENSG00000147606
hsa-miR-141-3p	2014-03-07	ENSG00000136536
hsa-miR-141-3p	LBR	ENSG00000143815
hsa-miR-141-3p	C4orf46	ENSG00000205208
hsa-miR-141-3p	AP4S1	ENSG00000100478
hsa-miR-141-3p	KBTBD6	ENSG00000165572
hsa-miR-141-3p	SDR16C5	ENSG00000170786
hsa-miR-141-3p	EPHA7	ENSG00000135333
hsa-miR-141-3p	RFX7	ENSG00000181827
hsa-miR-141-3p	C3orf14	ENSG00000114405
hsa-miR-141-3p	ANK2	ENSG00000145362
hsa-miR-141-3p	LPP	ENSG00000145012
hsa-miR-141-3p	CBWD1	ENSG00000172785
hsa-miR-141-3p	GAGE1	ENSG00000205777
hsa-miR-141-3p	NRXN1	ENSG00000179915
hsa-miR-141-3p	THSD4	ENSG00000187720
hsa-miR-141-3p	MURC	ENSG00000170681
hsa-miR-141-3p	AL359392.1	ENSG00000178734
hsa-miR-141-3p	SLC38A9	ENSG00000177058
hsa-miR-141-3p	SOCS6	ENSG00000170677
hsa-miR-141-3p	KIAA1456	ENSG00000250305
hsa-miR-141-3p	FAM27E2	ENSG00000204807
hsa-miR-141-3p	TNRC6B	ENSG00000100354
hsa-miR-141-3p	AGFG2	ENSG00000106351
hsa-miR-141-3p	C9orf35	ENSG00000227975
hsa-miR-141-3p	HDAC4	ENSG00000068024
hsa-miR-141-3p	ASH1L	ENSG00000116539
hsa-miR-141-3p	PANK3	ENSG00000120137
hsa-miR-141-3p	EDEM1	ENSG00000134109
hsa-miR-141-3p	SDHC	ENSG00000143252
hsa-miR-141-3p	VPS13B	ENSG00000132549
hsa-miR-141-3p	SPATA6L	ENSG00000106686
hsa-miR-141-3p	GABPB1	ENSG00000104064
hsa-miR-141-3p	RIMS1	ENSG00000079841
hsa-miR-141-3p	MED1	ENSG00000125686
hsa-miR-141-3p	TMEM170B	ENSG00000205269
hsa-miR-141-3p	STC1	ENSG00000159167
hsa-miR-141-3p	UGT1A8	ENSG00000242366
hsa-miR-141-3p	RALGPS2	ENSG00000116191
hsa-miR-141-3p	DYRK2	ENSG00000127334
hsa-miR-141-3p	NFYB	ENSG00000120837
hsa-miR-141-3p	CDK8	ENSG00000132964
hsa-miR-141-3p	PPP4R2	ENSG00000163605
hsa-miR-141-3p	GRIA2	ENSG00000120251
hsa-miR-141-3p	CT47A4	ENSG00000230594
hsa-miR-141-3p	PAPD5	ENSG00000121274
hsa-miR-141-3p	FAM118B	ENSG00000197798
hsa-miR-141-3p	MMP16	ENSG00000156103
hsa-miR-141-3p	CHP1	ENSG00000187446
hsa-miR-141-3p	RAB5A	ENSG00000144566
hsa-miR-141-3p	TTLL7	ENSG00000137941
hsa-miR-141-3p	TTC28	ENSG00000100154
hsa-miR-141-3p	FAM27E1	ENSG00000237198
hsa-miR-141-3p	TRUB1	ENSG00000165832
hsa-miR-141-3p	FOXP1	ENSG00000114861
hsa-miR-141-3p	MAGED4	ENSG00000154545
hsa-miR-141-3p	TPK1	ENSG00000196511
hsa-miR-141-3p	PLXDC1	ENSG00000161381
hsa-miR-141-3p	IL15	ENSG00000164136
hsa-miR-141-3p	EIF2AK2	ENSG00000055332
hsa-miR-141-3p	MN1	ENSG00000169184
hsa-miR-141-3p	ITGAV	ENSG00000138448
hsa-miR-141-3p	FAP	ENSG00000078098
hsa-miR-141-3p	ITGA11	ENSG00000137809
hsa-miR-141-3p	DMWD	ENSG00000185800
hsa-miR-141-3p	PGM2L1	ENSG00000165434
hsa-miR-141-3p	TMX4	ENSG00000125827
hsa-miR-141-3p	C4orf29	ENSG00000164074
hsa-miR-141-3p	CKMT1B	ENSG00000237289
hsa-miR-141-3p	UGT1A5	ENSG00000240224
hsa-miR-141-3p	FAM48A	ENSG00000102710
hsa-miR-141-3p	RNF145	ENSG00000145860
hsa-miR-141-3p	CT47A1	ENSG00000236371
hsa-miR-141-3p	SP4	ENSG00000105866
hsa-miR-141-3p	ATP6V0D2	ENSG00000147614
hsa-miR-141-3p	KEAP1	ENSG00000079999
hsa-miR-141-3p	PCBP3	ENSG00000183570
hsa-miR-141-3p	BRD7	ENSG00000166164
hsa-miR-141-3p	FECH	ENSG00000066926
hsa-miR-141-3p	INSL5	ENSG00000172410
hsa-miR-141-3p	OSBPL11	ENSG00000144909
hsa-miR-141-3p	YTHDF2	ENSG00000198492
hsa-miR-141-3p	PIKFYVE	ENSG00000115020
hsa-miR-141-3p	PPP1R12A	ENSG00000058272
hsa-miR-141-3p	AEBP2	ENSG00000139154
hsa-miR-141-3p	ZNF655	ENSG00000197343
hsa-miR-141-3p	SLC5A3	ENSG00000198743
hsa-miR-141-3p	MAK	ENSG00000111837
hsa-miR-141-3p	VGLL3	ENSG00000206538
hsa-miR-141-3p	ESR2	ENSG00000140009
hsa-miR-141-3p	C17orf79	ENSG00000172301
hsa-miR-141-3p	RBM20	ENSG00000203867
hsa-miR-141-3p	PHC3	ENSG00000173889
hsa-miR-141-3p	SLC16A14	ENSG00000163053
hsa-miR-141-3p	STX16	ENSG00000124222
hsa-miR-141-3p	PDCD10	ENSG00000114209
hsa-miR-141-3p	HCN1	ENSG00000164588
hsa-miR-141-3p	THSD7A	ENSG00000005108
hsa-miR-141-3p	PPP1R15B	ENSG00000158615
hsa-miR-141-3p	ATRNL1	ENSG00000107518
hsa-miR-141-3p	DCP2	ENSG00000172795
hsa-miR-141-3p	ZNF649	ENSG00000198093
hsa-miR-141-3p	RBM46	ENSG00000151962
hsa-miR-141-3p	PPARA	ENSG00000186951
hsa-miR-141-3p	SLC35D1	ENSG00000116704
hsa-miR-141-3p	FNDC3B	ENSG00000075420
hsa-miR-141-3p	FAM24A	ENSG00000203795
hsa-miR-141-3p	WDR44	ENSG00000131725
hsa-miR-141-3p	SNX27	ENSG00000143376
hsa-miR-141-3p	CBX1	ENSG00000108468
hsa-miR-141-3p	RAB27B	ENSG00000041353
hsa-miR-141-3p	CCNE2	ENSG00000175305
hsa-miR-141-3p	TMEM56	ENSG00000152078
hsa-miR-141-3p	NR3C1	ENSG00000113580
hsa-miR-141-3p	GABRA5	ENSG00000186297
hsa-miR-141-3p	RFTN1	ENSG00000131378
hsa-miR-141-3p	BPY2B	ENSG00000183795
hsa-miR-141-3p	SSFA2	ENSG00000138434
hsa-miR-141-3p	BHLHE40	ENSG00000134107
hsa-miR-141-3p	SLC19A2	ENSG00000117479
hsa-miR-141-3p	ZMYND10	ENSG00000004838
hsa-miR-141-3p	E2F3	ENSG00000112242
hsa-miR-141-3p	FAM114A2	ENSG00000055147
hsa-miR-141-3p	NRIP3	ENSG00000175352
hsa-miR-141-3p	DMXL1	ENSG00000172869
hsa-miR-141-3p	SLC35F2	ENSG00000110660
hsa-miR-141-3p	CREBRF	ENSG00000164463
hsa-miR-141-3p	RSL24D1	ENSG00000137876
hsa-miR-141-3p	DNAJC13	ENSG00000138246
hsa-miR-141-3p	PPP2R2A	ENSG00000221914
hsa-miR-141-3p	KIDINS220	ENSG00000134313
hsa-miR-141-3p	DLC1	ENSG00000164741
hsa-miR-141-3p	FOXN3	ENSG00000053254
hsa-miR-141-3p	LMTK2	ENSG00000164715
hsa-miR-141-3p	ASXL3	ENSG00000141431
hsa-miR-141-3p	UNC5C	ENSG00000182168
hsa-miR-141-3p	PCDH8	ENSG00000136099
hsa-miR-141-3p	FBXO3	ENSG00000110429
hsa-miR-141-3p	SPATA5	ENSG00000145375
hsa-miR-141-3p	MKLN1	ENSG00000128585
hsa-miR-141-3p	C5orf43	ENSG00000188725
hsa-miR-141-3p	CDC14B	ENSG00000081377
hsa-miR-141-3p	STEAP2	ENSG00000157214
hsa-miR-141-3p	KIAA0408	ENSG00000189367
hsa-miR-141-3p	ZDHHC15	ENSG00000102383
hsa-miR-141-3p	VCAN	ENSG00000038427
hsa-miR-141-3p	ACO1	ENSG00000122729
hsa-miR-141-3p	TP53INP1	ENSG00000164938
hsa-miR-141-3p	CMKLR1	ENSG00000174600
hsa-miR-141-3p	ANKS1B	ENSG00000185046
hsa-miR-141-3p	IGF2	ENSG00000167244
hsa-miR-141-3p	C21orf91	ENSG00000154642
hsa-miR-141-3p	ARPC2	ENSG00000163466
hsa-miR-141-3p	MECP2	ENSG00000169057
hsa-miR-141-3p	ITPRIPL2	ENSG00000205730
hsa-miR-141-3p	CORIN	ENSG00000145244
hsa-miR-141-3p	ATXN1	ENSG00000124788
hsa-miR-141-3p	TBCEL	ENSG00000154114
hsa-miR-141-3p	ACOT7	ENSG00000097021
hsa-miR-141-3p	BEND4	ENSG00000188848
hsa-miR-141-3p	ZNF181	ENSG00000197841
hsa-miR-141-3p	CD163	ENSG00000177575
hsa-miR-141-3p	SOCS5	ENSG00000171150
hsa-miR-141-3p	TFRC	ENSG00000072274
hsa-miR-141-3p	LMO3	ENSG00000048540
hsa-miR-141-3p	NEK6	ENSG00000119408
hsa-miR-141-3p	SPAG9	ENSG00000008294
hsa-miR-141-3p	SUPT6H	ENSG00000109111
hsa-miR-141-3p	FOXA1	ENSG00000129514
hsa-miR-141-3p	TCF24	ENSG00000261787
hsa-miR-141-3p	CCDC160	ENSG00000203952
hsa-miR-141-3p	CALML4	ENSG00000129007
hsa-miR-141-3p	MRPL22	ENSG00000082515
hsa-miR-141-3p	LPIN2	ENSG00000101577
hsa-miR-141-3p	XKR9	ENSG00000221947
hsa-miR-141-3p	ZMYM1	ENSG00000197056
hsa-miR-141-3p	SUCLA2	ENSG00000136143
hsa-miR-141-3p	KCTD3	ENSG00000136636
hsa-miR-141-3p	PARD3B	ENSG00000116117
hsa-miR-141-3p	SLC1A7	ENSG00000162383
hsa-miR-141-3p	FLT1	ENSG00000102755
hsa-miR-141-3p	ZNF416	ENSG00000083817
hsa-miR-141-3p	BPY2	ENSG00000183753
hsa-miR-141-3p	SLC11A2	ENSG00000110911
hsa-miR-141-3p	GMPS	ENSG00000163655
hsa-miR-141-3p	MNAT1	ENSG00000020426
hsa-miR-141-3p	MYO5A	ENSG00000197535
hsa-miR-141-3p	PRDM10	ENSG00000170325
hsa-miR-141-3p	ZNF100	ENSG00000197020
hsa-miR-141-3p	ERC2	ENSG00000187672
hsa-miR-141-3p	TDRD6	ENSG00000180113
hsa-miR-141-3p	JMJD1C	ENSG00000171988
hsa-miR-141-3p	RNMT	ENSG00000101654
hsa-miR-141-3p	H2AFZ	ENSG00000164032
hsa-miR-141-3p	SLC39A9	ENSG00000029364
hsa-miR-141-3p	ZNF677	ENSG00000197928
hsa-miR-141-3p	NCOA2	ENSG00000140396
hsa-miR-141-3p	FAM9B	ENSG00000177138
hsa-miR-141-3p	MCPH1	ENSG00000147316
hsa-miR-141-3p	SREK1	ENSG00000153914
hsa-miR-141-3p	SCHIP1	ENSG00000151967
hsa-miR-141-3p	PPM1L	ENSG00000163590
hsa-miR-141-3p	C18orf1	ENSG00000168675
hsa-miR-141-3p	C1orf114	ENSG00000117477
hsa-miR-141-3p	NAMPT	ENSG00000105835
hsa-miR-141-3p	RORA	ENSG00000069667
hsa-miR-141-3p	RNF212	ENSG00000178222
hsa-miR-141-3p	DOCK4	ENSG00000128512
hsa-miR-141-3p	RBM24	ENSG00000112183
hsa-miR-141-3p	B4GALT4	ENSG00000121578
hsa-miR-141-3p	GLCCI1	ENSG00000106415
hsa-miR-141-3p	ACVR2A	ENSG00000121989
hsa-miR-141-3p	NRP1	ENSG00000099250
hsa-miR-141-3p	MPP6	ENSG00000105926
hsa-miR-141-3p	SLC25A36	ENSG00000114120
hsa-miR-141-3p	CLNK	ENSG00000109684
hsa-miR-141-3p	RAP2C	ENSG00000123728
hsa-miR-141-3p	RNFT1	ENSG00000189050
hsa-miR-141-3p	PTPRG	ENSG00000144724
hsa-miR-141-3p	ZNF599	ENSG00000153896
hsa-miR-141-3p	PLCXD3	ENSG00000182836
hsa-miR-141-3p	DCUN1D3	ENSG00000188215
hsa-miR-141-3p	PLEK	ENSG00000115956
hsa-miR-141-3p	JAZF1	ENSG00000153814
hsa-miR-141-3p	UGT1A6	ENSG00000167165
hsa-miR-141-3p	EPHA2	ENSG00000142627
hsa-miR-141-3p		ENSG00000137808
hsa-miR-141-3p		ENSG00000160967
hsa-miR-141-3p	MNX1	ENSG00000130675
hsa-miR-141-3p	WDFY3	ENSG00000163625
hsa-miR-141-3p	CT47A10	ENSG00000224089
hsa-miR-141-3p	PIP5K1A	ENSG00000143398
hsa-miR-141-3p	EEPD1	ENSG00000122547
hsa-miR-141-3p	SRC	ENSG00000197122
hsa-miR-141-3p	OTUD4	ENSG00000164164
hsa-miR-141-3p	PPAPDC1B	ENSG00000147535
hsa-miR-141-3p	FPR3	ENSG00000187474
hsa-miR-141-3p	ANKFY1	ENSG00000185722
hsa-miR-141-3p	FAM208A	ENSG00000163946
hsa-miR-141-3p	MAF	ENSG00000178573
hsa-miR-141-3p	CDC42	ENSG00000070831
hsa-miR-141-3p	MPZL2	ENSG00000149573
hsa-miR-141-3p	MAGED4B	ENSG00000187243
hsa-miR-141-3p	CT47A11	ENSG00000226929
hsa-miR-141-3p	IPO5	ENSG00000065150
hsa-miR-141-3p	SIAH1	ENSG00000196470
hsa-miR-141-3p	CLNS1A	ENSG00000074201
hsa-miR-141-3p	HOXC13	ENSG00000123364
hsa-miR-141-3p	ELMOD1	ENSG00000110675
hsa-miR-141-3p	PALM2-AKAP2	ENSG00000157654
hsa-miR-141-3p	C2CD4A	ENSG00000198535
hsa-miR-141-3p	ZCCHC3	ENSG00000177764
hsa-miR-141-3p	CHD2	ENSG00000173575
hsa-miR-141-3p	DZIP1	ENSG00000134874
hsa-miR-141-3p	ZNF518B	ENSG00000178163
hsa-miR-141-3p	PPP3R1	ENSG00000221823
hsa-miR-141-3p	TTC14	ENSG00000163728
hsa-miR-141-3p	BAG2	ENSG00000112208
hsa-miR-141-3p	TRIM4	ENSG00000146833
hsa-miR-141-3p	TFAP2B	ENSG00000008196
hsa-miR-141-3p	FAM27E3	ENSG00000232833
hsa-miR-141-3p	C6orf120	ENSG00000185127
hsa-miR-141-3p	NF1	ENSG00000196712
hsa-miR-141-3p	STRN	ENSG00000115808
hsa-miR-141-3p	HMG20A	ENSG00000140382
hsa-miR-141-3p	CDK13	ENSG00000065883
hsa-miR-141-3p	HCAR2	ENSG00000182782
hsa-miR-141-3p	YY1	ENSG00000100811
hsa-miR-141-3p	SP1	ENSG00000185591
hsa-miR-141-3p	CLECL1	ENSG00000184293
hsa-miR-141-3p	THRB	ENSG00000151090
hsa-miR-141-3p	JAG1	ENSG00000101384
hsa-miR-141-3p	DUSP3	ENSG00000108861
hsa-miR-141-3p	C11orf54	ENSG00000182919
hsa-miR-141-3p	BNC2	ENSG00000173068
hsa-miR-141-3p	KPNA3	ENSG00000102753
hsa-miR-141-3p	AKAP2	ENSG00000241978
hsa-miR-141-3p	ZNF230	ENSG00000159882
hsa-miR-141-3p	FAM168B	ENSG00000152102
hsa-miR-141-3p	C5orf47	ENSG00000185056
hsa-miR-141-3p	PRKCB	ENSG00000166501
hsa-miR-141-3p	AKIRIN1	ENSG00000174574
hsa-miR-141-3p	MARK1	ENSG00000116141
hsa-miR-141-3p	LHX1	ENSG00000132130
hsa-miR-141-3p	IKZF2	ENSG00000030419
hsa-miR-141-3p	BBS10	ENSG00000179941
hsa-miR-141-3p	SLC20A1	ENSG00000144136
hsa-miR-141-3p	PEX13	ENSG00000162928
hsa-miR-141-3p	TRAPPC2	ENSG00000196459
hsa-miR-141-3p	FOXJ3	ENSG00000198815
hsa-miR-141-3p	UBE2V2	ENSG00000169139
hsa-miR-141-3p	TGFB2	ENSG00000092969
hsa-miR-141-3p	PRKAR1A	ENSG00000108946
hsa-miR-141-3p	FAM160B1	ENSG00000151553
hsa-miR-141-3p	TLK1	ENSG00000198586
hsa-miR-141-3p	NR2C1	ENSG00000120798
hsa-miR-141-3p	AL160314.1	ENSG00000228313
hsa-miR-141-3p	SCUBE2	ENSG00000175356
hsa-miR-141-3p	GAB1	ENSG00000109458
hsa-miR-141-3p	PGRMC2	ENSG00000164040
hsa-miR-141-3p	MYT1L	ENSG00000186487
hsa-miR-141-3p	ANKRD18B	ENSG00000230453
hsa-miR-141-3p	DCUN1D1	ENSG00000043093
hsa-miR-141-3p	ARHGAP23	ENSG00000225485
hsa-miR-141-3p	PLAG1	ENSG00000181690
hsa-miR-141-3p	S100PBP	ENSG00000116497
hsa-miR-141-3p	AHR	ENSG00000106546
hsa-miR-141-3p	BRD3	ENSG00000169925
hsa-miR-141-3p	MYLK3	ENSG00000140795
hsa-miR-141-3p	GJC1	ENSG00000182963
hsa-miR-141-3p	WHSC1	ENSG00000109685
hsa-miR-141-3p	OSGIN2	ENSG00000164823
hsa-miR-141-3p	BPY2C	ENSG00000185894
hsa-miR-141-3p	POU4F2	ENSG00000151615
hsa-miR-141-3p	ATXN7	ENSG00000163635
hsa-miR-141-3p	EPM2AIP1	ENSG00000178567
hsa-miR-141-3p	ST7-OT4	ENSG00000214188
hsa-miR-141-3p	NAP1L3	ENSG00000186310
hsa-miR-141-3p	TAC1	ENSG00000006128
hsa-miR-141-3p	CLIP2	ENSG00000106665
hsa-miR-141-3p	CXXC4	ENSG00000168772
hsa-miR-141-3p		ENSG00000168452
hsa-miR-141-3p	G3BP2	ENSG00000138757
hsa-miR-141-3p	PAPD4	ENSG00000164329
hsa-miR-141-3p	PCDH19	ENSG00000165194
hsa-miR-141-3p	CEP170	ENSG00000143702
hsa-miR-141-3p	MFF	ENSG00000168958
hsa-miR-141-3p	NXPH2	ENSG00000144227
hsa-miR-141-3p	ZNF23	ENSG00000167377
hsa-miR-141-3p	ZFR	ENSG00000056097
hsa-miR-141-3p	AL713998.1	ENSG00000227706
hsa-miR-141-3p	TNS3	ENSG00000136205
hsa-miR-141-3p	AC009113.1	ENSG00000205014
hsa-miR-141-3p	FAM210A	ENSG00000177150
hsa-miR-141-3p	TNIK	ENSG00000154310
hsa-miR-141-3p	RC3H1	ENSG00000135870
hsa-miR-141-3p	RP11-702L15.2	ENSG00000259220
hsa-miR-141-3p	CSMD3	ENSG00000164796
hsa-miR-141-3p	PLXNA4	ENSG00000221866
hsa-miR-141-3p	LONRF2	ENSG00000170500
hsa-miR-141-3p	PLXNC1	ENSG00000136040
hsa-miR-141-3p	C5orf24	ENSG00000181904
hsa-miR-141-3p	SLC6A9	ENSG00000196517
hsa-miR-141-3p	FAM24B	ENSG00000213185
hsa-miR-141-3p	SDC2	ENSG00000169439
hsa-miR-141-3p	AQP11	ENSG00000178301
hsa-miR-141-3p	SREK1IP1	ENSG00000153006
hsa-miR-141-3p	ZNF644	ENSG00000122482
hsa-miR-141-3p	ZNF462	ENSG00000148143
hsa-miR-141-3p	MMP24	ENSG00000125966
hsa-miR-141-3p	KIAA1244	ENSG00000112379
hsa-miR-141-3p	MLL	ENSG00000118058
hsa-miR-141-3p	ZNF660	ENSG00000144792
hsa-miR-141-3p	PRKAB1	ENSG00000111725
hsa-miR-141-3p	SEC22C	ENSG00000093183
hsa-miR-141-3p	XPO4	ENSG00000132953
hsa-miR-141-3p	SLC7A2	ENSG00000003989
hsa-miR-141-3p	TRHDE	ENSG00000072657
hsa-miR-141-3p	AKTIP	ENSG00000166971
hsa-miR-141-3p	USP7	ENSG00000187555
hsa-miR-141-3p	MATR3	ENSG00000015479
hsa-miR-141-3p	COG3	ENSG00000136152
hsa-miR-141-3p	LHFP	ENSG00000183722
hsa-miR-141-3p	NBPF16	ENSG00000203827
hsa-miR-141-3p	LY9	ENSG00000122224
hsa-miR-141-3p	CDC42EP3	ENSG00000163171
hsa-miR-141-3p	TNRC6A	ENSG00000090905
hsa-miR-141-3p	MAP3K2	ENSG00000169967
hsa-miR-141-3p	MBNL1	ENSG00000152601
hsa-miR-141-3p	WDR43	ENSG00000163811
hsa-miR-141-3p	RBM12	ENSG00000244462
hsa-miR-141-3p	NFIA	ENSG00000162599
hsa-miR-141-3p	TBP	ENSG00000112592
hsa-miR-141-3p	OGFOD1	ENSG00000087263
hsa-miR-141-3p	UBR3	ENSG00000144357
hsa-miR-141-3p	CCDC80	ENSG00000091986
hsa-miR-141-3p	PRKD3	ENSG00000115825
hsa-miR-141-3p	MRPL44	ENSG00000135900
hsa-miR-141-3p	LINC00619	ENSG00000204187
hsa-miR-141-3p	ZNF238	ENSG00000179456
hsa-miR-141-3p	CARM1	ENSG00000142453
hsa-miR-141-3p	SYTL4	ENSG00000102362
hsa-miR-141-3p	FOXA2	ENSG00000125798
hsa-miR-141-3p	MBNL3	ENSG00000076770
hsa-miR-141-3p	SIPA1L2	ENSG00000116991
hsa-miR-141-3p	GTPBP4	ENSG00000107937
hsa-miR-141-3p	RPRD1A	ENSG00000141425
hsa-miR-141-3p	GPR6	ENSG00000146360
hsa-miR-141-3p	HEATR5A	ENSG00000129493
hsa-miR-141-3p	CALCB	ENSG00000175868
hsa-miR-141-3p	OSBPL6	ENSG00000079156
hsa-miR-141-3p	ADGB	ENSG00000118492
hsa-miR-141-3p	HMGCS1	ENSG00000112972
hsa-miR-141-3p	SUGT1	ENSG00000165416
hsa-miR-141-3p	CUL3	ENSG00000036257
hsa-miR-141-3p	ZNF235	ENSG00000159917
hsa-miR-141-3p	SLC25A27	ENSG00000153291
hsa-miR-141-3p	CACNA2D1	ENSG00000153956
hsa-miR-141-3p	FAM214A	ENSG00000047346
hsa-miR-141-3p	RASSF8	ENSG00000123094
hsa-miR-141-3p	HIPK1	ENSG00000163349
hsa-miR-141-3p	ENY2	ENSG00000120533
hsa-miR-141-3p	LUZP1	ENSG00000169641
hsa-miR-141-3p	CNBP	ENSG00000169714
hsa-miR-141-3p	ZBTB34	ENSG00000177125
hsa-miR-141-3p	E2F4	ENSG00000205250
hsa-miR-141-3p	INTS2	ENSG00000108506
hsa-miR-141-3p	LEPR	ENSG00000116678
hsa-miR-141-3p	PRKD1	ENSG00000184304
hsa-miR-141-3p	RAB8B	ENSG00000166128
hsa-miR-141-3p	HGF	ENSG00000019991
hsa-miR-141-3p	BTNL3	ENSG00000168903
hsa-miR-141-3p	TMEM192	ENSG00000170088
hsa-miR-141-3p	ARHGEF7	ENSG00000102606
hsa-miR-141-3p	GPATCH1	ENSG00000076650
hsa-miR-141-3p	CLCN5	ENSG00000171365
hsa-miR-141-3p	C5orf63	ENSG00000164241
hsa-miR-141-3p	HTR2C	ENSG00000147246
hsa-miR-141-3p	AGTPBP1	ENSG00000135049
hsa-miR-141-3p	SRSF10	ENSG00000188529
hsa-miR-141-3p	IL1A	ENSG00000115008
hsa-miR-141-3p	ITGA6	ENSG00000091409
hsa-miR-141-3p	IGDCC4	ENSG00000103742
hsa-miR-141-3p	MLANA	ENSG00000120215
hsa-miR-141-3p	RP1-164F3.9	ENSG00000257529
hsa-miR-141-3p	TADA1	ENSG00000152382
hsa-miR-141-3p	JAGN1	ENSG00000171135
hsa-miR-141-3p	PDZD8	ENSG00000165650
hsa-miR-141-3p	MAP2K4	ENSG00000065559
hsa-miR-141-3p	LRRK2	ENSG00000188906
hsa-miR-141-3p	RYBP	ENSG00000163602
hsa-miR-141-3p	KCNV1	ENSG00000164794
hsa-miR-141-3p	HOXA11	ENSG00000005073
hsa-miR-141-3p	B3GNT2	ENSG00000170340
hsa-miR-141-3p	ZNF618	ENSG00000157657
hsa-miR-141-3p	NBPF20	ENSG00000203832
hsa-miR-141-3p	CPEB3	ENSG00000107864
hsa-miR-141-3p	UGT1A9	ENSG00000241119
hsa-miR-141-3p	PTEN	ENSG00000171862
hsa-miR-141-3p	RBM33	ENSG00000184863
hsa-miR-141-3p	CDRT15	ENSG00000223510
hsa-miR-141-3p	MTF2	ENSG00000143033
hsa-miR-141-3p	TRAM1	ENSG00000067167
hsa-miR-141-3p	SEMA3E	ENSG00000170381
hsa-miR-141-3p	ADAMTS8	ENSG00000134917
hsa-miR-141-3p	PPP1R1C	ENSG00000150722
hsa-miR-141-3p	ZNF385D	ENSG00000151789
hsa-miR-141-3p	AFF2	ENSG00000155966
hsa-miR-141-3p	ATP13A3	ENSG00000133657
hsa-miR-141-3p	SPATS2	ENSG00000123352
hsa-miR-141-3p	OR7D2	ENSG00000188000
hsa-miR-141-3p	RNF13	ENSG00000082996
hsa-miR-141-3p	MAP3K7	ENSG00000135341
hsa-miR-141-3p	SYT6	ENSG00000134207
hsa-miR-141-3p	MEGF10	ENSG00000145794
hsa-miR-141-3p	NUPL1	ENSG00000139496
hsa-miR-141-3p	YPEL5	ENSG00000119801
hsa-miR-141-3p	LACC1	ENSG00000179630
hsa-miR-141-3p	TFAP2C	ENSG00000087510
hsa-miR-141-3p	MAPK6	ENSG00000069956
hsa-miR-141-3p	UACA	ENSG00000137831
hsa-miR-141-3p	FBXW11	ENSG00000072803
hsa-miR-141-3p	CHD9	ENSG00000177200
hsa-miR-141-3p	SESTD1	ENSG00000187231
hsa-miR-141-3p	ABL2	ENSG00000143322
hsa-miR-141-3p	IGSF6	ENSG00000140749
hsa-miR-141-3p	PSMA5	ENSG00000143106
hsa-miR-141-3p	MLL3	ENSG00000055609
hsa-miR-141-3p	HEATR2	ENSG00000164818
hsa-miR-141-3p	FGFR1OP	ENSG00000213066
hsa-miR-141-3p	ULK2	ENSG00000083290
hsa-miR-141-3p	LRP1B	ENSG00000168702
hsa-miR-141-3p	PCDH9	ENSG00000184226
hsa-miR-141-3p	USP22	ENSG00000124422
hsa-miR-141-3p	TMPRSS11F	ENSG00000198092
hsa-miR-141-3p	IBA57	ENSG00000181873
hsa-miR-141-3p	UBE4B	ENSG00000130939
hsa-miR-141-3p	RAB10	ENSG00000084733
hsa-miR-141-3p	SDHD	ENSG00000204370
hsa-miR-141-3p	FRY	ENSG00000073910
hsa-miR-141-3p	HMGB1	ENSG00000189403
hsa-miR-141-3p	TMEM130	ENSG00000166448
hsa-miR-141-3p	RANBP6	ENSG00000137040
hsa-miR-141-3p	ZCCHC24	ENSG00000165424
hsa-miR-141-3p	ANKRD10	ENSG00000088448
hsa-miR-141-3p	RSAD2	ENSG00000134321
hsa-miR-141-3p	FAM9C	ENSG00000187268
hsa-miR-141-3p	ZNF248	ENSG00000198105
hsa-miR-141-3p	CBX5	ENSG00000094916
hsa-miR-141-3p	EPGN	ENSG00000182585
hsa-miR-141-3p	BAZ2B	ENSG00000123636
hsa-miR-141-3p	SORBS2	ENSG00000154556
hsa-miR-141-3p	LETM1	ENSG00000168924
hsa-miR-141-3p	GATA6	ENSG00000141448
hsa-miR-141-3p	ATRN	ENSG00000088812
hsa-miR-141-3p	IREB2	ENSG00000136381
hsa-miR-141-3p	SNRPB2	ENSG00000125870
hsa-miR-141-3p	SECISBP2L	ENSG00000138593
hsa-miR-141-3p	ACTA1	ENSG00000143632
hsa-miR-141-3p	LYPLA1	ENSG00000120992
hsa-miR-141-3p	MBOAT2	ENSG00000143797
hsa-miR-141-3p	CT47A7	ENSG00000228517
hsa-miR-141-3p	GCNT2	ENSG00000111846
hsa-miR-141-3p	SYNPO2	ENSG00000172403
hsa-miR-141-3p	STX2	ENSG00000111450
hsa-miR-141-3p	AKAP11	ENSG00000023516
hsa-miR-141-3p	FAM9A	ENSG00000183304
hsa-miR-141-3p	MAP7D1	ENSG00000116871
hsa-miR-141-3p	PGK1	ENSG00000102144
hsa-miR-141-3p	RAPGEF5	ENSG00000136237
hsa-miR-141-3p	GPR137C	ENSG00000180998
hsa-miR-141-3p	LPGAT1	ENSG00000123684
hsa-miR-141-3p	GABRA2	ENSG00000151834
hsa-miR-141-3p	ZNF629	ENSG00000102870
hsa-miR-141-3p	PLCB4	ENSG00000101333
hsa-miR-141-3p	CT47A3	ENSG00000236126
hsa-miR-141-3p	MCM3	ENSG00000112118
hsa-miR-141-3p	C19orf77	ENSG00000095932
hsa-miR-141-3p	BMPR2	ENSG00000204217
hsa-miR-141-3p	PNISR	ENSG00000132424
hsa-miR-141-3p	CLOCK	ENSG00000134852
hsa-miR-141-3p		ENSG00000221897
hsa-miR-141-3p	NAP1L2	ENSG00000186462
hsa-miR-141-3p	CCDC144NL	ENSG00000205212
hsa-miR-141-3p	CCDC6	ENSG00000108091
hsa-miR-141-3p	SOBP	ENSG00000112320
hsa-miR-141-3p	HCCS	ENSG00000004961
hsa-miR-141-3p	PIGW	ENSG00000184886
hsa-miR-141-3p	EPB41L3	ENSG00000082397
hsa-miR-141-3p	GNAI1	ENSG00000127955
hsa-miR-141-3p	PIN4	ENSG00000102309
hsa-miR-141-3p	PAX3	ENSG00000135903
hsa-miR-141-3p	TFAM	ENSG00000108064
hsa-miR-141-3p	PRKACB	ENSG00000142875
hsa-miR-141-3p	ZNF695	ENSG00000197472
hsa-miR-141-3p	KCTD20	ENSG00000112078
hsa-miR-141-3p	CD47	ENSG00000196776
hsa-miR-141-3p	TMF1	ENSG00000144747
hsa-miR-141-3p	SOX5	ENSG00000134532
hsa-miR-141-3p	MIER3	ENSG00000155545
hsa-miR-141-3p	HTR2A	ENSG00000102468
hsa-miR-141-3p	KIAA1430	ENSG00000164323
hsa-miR-141-3p	SLC30A1	ENSG00000170385
hsa-miR-141-3p	C2orf69	ENSG00000178074
hsa-miR-141-3p	FNIP2	ENSG00000052795
hsa-miR-141-3p	TRAPPC8	ENSG00000153339
hsa-miR-141-3p	INO80D	ENSG00000114933
hsa-miR-141-3p	CUL4B	ENSG00000158290
hsa-miR-194-5p	BMI1	ENSG00000168283
hsa-miR-194-5p	RANBP17	ENSG00000204764
hsa-miR-194-5p	SLK	ENSG00000065613
hsa-miR-194-5p	EMCN	ENSG00000164035
hsa-miR-194-5p	C16orf52	ENSG00000185716
hsa-miR-194-5p	ADAM9	ENSG00000168615
hsa-miR-194-5p	TTC7B	ENSG00000165914
hsa-miR-194-5p	WDPCP	ENSG00000143951
hsa-miR-194-5p	SPAG16	ENSG00000144451
hsa-miR-194-5p	BCKDHA	ENSG00000248098
hsa-miR-194-5p	WAPAL	ENSG00000062650
hsa-miR-194-5p	TMED9	ENSG00000184840
hsa-miR-194-5p	HBEGF	ENSG00000113070
hsa-miR-194-5p	SLC38A6	ENSG00000139974
hsa-miR-194-5p	BRMS1L	ENSG00000100916
hsa-miR-194-5p	ARL6IP5	ENSG00000144746
hsa-miR-194-5p	RPS3	ENSG00000149273
hsa-miR-194-5p	PTPN20B	ENSG00000183675
hsa-miR-194-5p	TNPO1	ENSG00000083312
hsa-miR-194-5p	FERMT2	ENSG00000073712
hsa-miR-194-5p	CDH2	ENSG00000170558
hsa-miR-194-5p	RAB3GAP2	ENSG00000118873
hsa-miR-194-5p	GUCY1B3	ENSG00000061918
hsa-miR-194-5p	VASH2	ENSG00000143494
hsa-miR-194-5p	ACADSB	ENSG00000196177
hsa-miR-194-5p	SLC2A13	ENSG00000151229
hsa-miR-194-5p	NUDC	ENSG00000090273
hsa-miR-194-5p	MAP2	ENSG00000078018
hsa-miR-194-5p	SSH2	ENSG00000141298
hsa-miR-194-5p	RRAGD	ENSG00000025039
hsa-miR-194-5p	MYB	ENSG00000118513
hsa-miR-194-5p	HNF1B	ENSG00000108753
hsa-miR-194-5p	ZDHHC21	ENSG00000175893
hsa-miR-194-5p	CBLN2	ENSG00000141668
hsa-miR-194-5p	STOX2	ENSG00000173320
hsa-miR-194-5p	ZFAND5	ENSG00000107372
hsa-miR-194-5p	YAP1	ENSG00000137693
hsa-miR-194-5p	RNASE6	ENSG00000169413
hsa-miR-194-5p	SLC35F1	ENSG00000196376
hsa-miR-194-5p	TRIM23	ENSG00000113595
hsa-miR-194-5p	TMEM200C	ENSG00000206432
hsa-miR-194-5p	FUS	ENSG00000089280
hsa-miR-194-5p	DACH2	ENSG00000126733
hsa-miR-194-5p	ASIC1	ENSG00000110881
hsa-miR-194-5p	ATF2	ENSG00000115966
hsa-miR-194-5p	MLKL	ENSG00000168404
hsa-miR-194-5p	FAM171B	ENSG00000144369
hsa-miR-194-5p	ZNF585B	ENSG00000245680
hsa-miR-194-5p	DISC1	ENSG00000162946
hsa-miR-194-5p	BRD2	ENSG00000204256
hsa-miR-194-5p	NIPSNAP3B	ENSG00000165028
hsa-miR-194-5p	SNURF	ENSG00000214265
hsa-miR-194-5p	CAMK2G	ENSG00000148660
hsa-miR-194-5p	FGFR3	ENSG00000068078
hsa-miR-194-5p	TMEM194A	ENSG00000166881
hsa-miR-194-5p	NDRG3	ENSG00000101079
hsa-miR-194-5p	KLF15	ENSG00000163884
hsa-miR-194-5p	CDC37L1	ENSG00000106993
hsa-miR-194-5p	DR1	ENSG00000117505
hsa-miR-194-5p	SOX3	ENSG00000134595
hsa-miR-194-5p	ZNF532	ENSG00000074657
hsa-miR-194-5p	RBM48	ENSG00000127993
hsa-miR-194-5p	CDY2A	ENSG00000182415
hsa-miR-194-5p	SOCS2	ENSG00000120833
hsa-miR-194-5p	IGSF11	ENSG00000144847
hsa-miR-194-5p	THAP9	ENSG00000168152
hsa-miR-194-5p	NLGN4Y	ENSG00000165246
hsa-miR-194-5p	FBXW7	ENSG00000109670
hsa-miR-194-5p	WWP1	ENSG00000123124
hsa-miR-194-5p	THBS1	ENSG00000137801
hsa-miR-194-5p	CASK	ENSG00000147044
hsa-miR-194-5p	EIF4E3	ENSG00000163412
hsa-miR-194-5p	FAT3	ENSG00000165323
hsa-miR-194-5p	TCF7L2	ENSG00000148737
hsa-miR-194-5p	CA5B	ENSG00000169239
hsa-miR-194-5p	HHIP	ENSG00000164161
hsa-miR-194-5p	CHD8	ENSG00000100888
hsa-miR-194-5p	PAFAH1B1	ENSG00000007168
hsa-miR-194-5p	TEFM	ENSG00000172171
hsa-miR-194-5p	ARHGAP24	ENSG00000138639
hsa-miR-194-5p	PEG3	ENSG00000198300
hsa-miR-194-5p	FLI1	ENSG00000151702
hsa-miR-194-5p	SLAMF1	ENSG00000117090
hsa-miR-194-5p	PRR7	ENSG00000131188
hsa-miR-194-5p	SLC28A1	ENSG00000156222
hsa-miR-194-5p	ARSH	ENSG00000205667
hsa-miR-194-5p	RC3H2	ENSG00000056586
hsa-miR-194-5p	TUBB1	ENSG00000101162
hsa-miR-194-5p	EPHA5	ENSG00000145242
hsa-miR-194-5p	CMTM8	ENSG00000170293
hsa-miR-194-5p	U2SURP	ENSG00000163714
hsa-miR-194-5p	SPRED1	ENSG00000166068
hsa-miR-194-5p	NKTR	ENSG00000114857
hsa-miR-194-5p	PELO	ENSG00000152684
hsa-miR-194-5p	C20orf132	ENSG00000101353
hsa-miR-194-5p	NPAS3	ENSG00000151322
hsa-miR-194-5p	STXBP5	ENSG00000164506
hsa-miR-194-5p	WBP2NL	ENSG00000183066
hsa-miR-194-5p	PTPRD	ENSG00000153707
hsa-miR-194-5p	CAMSAP2	ENSG00000118200
hsa-miR-194-5p	LCOR	ENSG00000196233
hsa-miR-194-5p	REV1	ENSG00000135945
hsa-miR-194-5p	FZD6	ENSG00000164930
hsa-miR-194-5p	GPATCH2	ENSG00000092978
hsa-miR-194-5p	PHF20	ENSG00000025293
hsa-miR-194-5p	DACH1	ENSG00000165659
hsa-miR-194-5p	FAM153A	ENSG00000170074
hsa-miR-194-5p	TRPS1	ENSG00000104447
hsa-miR-194-5p	ATP2C1	ENSG00000017260
hsa-miR-194-5p	LIMCH1	ENSG00000064042
hsa-miR-194-5p	SYT4	ENSG00000132872
hsa-miR-194-5p	C18orf32	ENSG00000177576
hsa-miR-194-5p	C7orf60	ENSG00000164603
hsa-miR-194-5p	MPZL1	ENSG00000197965
hsa-miR-194-5p	TMED5	ENSG00000117500
hsa-miR-194-5p	GNPDA2	ENSG00000163281
hsa-miR-194-5p	DSTYK	ENSG00000133059
hsa-miR-194-5p	AP4E1	ENSG00000081014
hsa-miR-194-5p	MED13	ENSG00000108510
hsa-miR-194-5p	NADKD1	ENSG00000152620
hsa-miR-194-5p	XPOT	ENSG00000184575
hsa-miR-194-5p	PPTC7	ENSG00000196850
hsa-miR-194-5p	PER3	ENSG00000049246
hsa-miR-194-5p	RAB38	ENSG00000123892
hsa-miR-194-5p	DCUN1D4	ENSG00000109184
hsa-miR-194-5p	AL353698.1	ENSG00000233889
hsa-miR-194-5p	ITPKB	ENSG00000143772
hsa-miR-194-5p	GRHL2	ENSG00000083307
hsa-miR-194-5p	HELQ	ENSG00000163312
hsa-miR-194-5p	WIBG	ENSG00000170473
hsa-miR-194-5p	SP3	ENSG00000172845
hsa-miR-194-5p	ARID4A	ENSG00000032219
hsa-miR-194-5p	RNF217	ENSG00000146373
hsa-miR-194-5p	ZNF527	ENSG00000189164
hsa-miR-194-5p	PLEKHH2	ENSG00000152527
hsa-miR-194-5p	SPCS2	ENSG00000118363
hsa-miR-194-5p	CPED1	ENSG00000106034
hsa-miR-194-5p	IGF1R	ENSG00000140443
hsa-miR-194-5p	DAB1	ENSG00000173406
hsa-miR-194-5p	FMR1	ENSG00000102081
hsa-miR-194-5p	ZFHX3	ENSG00000140836
hsa-miR-194-5p	TRAPPC4	ENSG00000196655
hsa-miR-194-5p	TARDBP	ENSG00000120948
hsa-miR-194-5p	TAF4	ENSG00000130699
hsa-miR-194-5p	VAPA	ENSG00000101558
hsa-miR-194-5p	LUC7L3	ENSG00000108848
hsa-miR-194-5p	SPATS2L	ENSG00000196141
hsa-miR-194-5p	BNC1	ENSG00000169594
hsa-miR-194-5p	SNAP91	ENSG00000065609
hsa-miR-194-5p	CD2AP	ENSG00000198087
hsa-miR-194-5p	MTMR2	ENSG00000087053
hsa-miR-194-5p	C7orf65	ENSG00000221845
hsa-miR-194-5p	GXYLT1	ENSG00000151233
hsa-miR-194-5p	CNTNAP2	ENSG00000174469
hsa-miR-194-5p	RHEB	ENSG00000106615
hsa-miR-194-5p	C1orf21	ENSG00000116667
hsa-miR-194-5p	STAT5B	ENSG00000173757
hsa-miR-194-5p	TNFSF11	ENSG00000120659
hsa-miR-194-5p	CHD4	ENSG00000111642
hsa-miR-194-5p	USP6NL	ENSG00000148429
hsa-miR-194-5p	FZD3	ENSG00000104290
hsa-miR-194-5p	GYPB	ENSG00000250361
hsa-miR-194-5p	NAA15	ENSG00000164134
hsa-miR-194-5p	ZNF337	ENSG00000130684
hsa-miR-194-5p	TAOK1	ENSG00000160551
hsa-miR-194-5p	ERGIC2	ENSG00000087502
hsa-miR-194-5p	TMEM65	ENSG00000164983
hsa-miR-194-5p	KBTBD6	ENSG00000165572
hsa-miR-194-5p	VPS13A	ENSG00000197969
hsa-miR-194-5p	NAPG	ENSG00000134265
hsa-miR-194-5p	CBFB	ENSG00000067955
hsa-miR-194-5p	SPTY2D1	ENSG00000179119
hsa-miR-194-5p	FYTTD1	ENSG00000122068
hsa-miR-194-5p	KRT18	ENSG00000111057
hsa-miR-194-5p	MITF	ENSG00000187098
hsa-miR-194-5p	THAP10	ENSG00000129028
hsa-miR-194-5p	ACBD3	ENSG00000182827
hsa-miR-194-5p	VPS13B	ENSG00000132549
hsa-miR-194-5p	CXCL3	ENSG00000163734
hsa-miR-194-5p	CR381653.1	ENSG00000236557
hsa-miR-194-5p	BCAT1	ENSG00000060982
hsa-miR-194-5p	GYG1	ENSG00000163754
hsa-miR-194-5p	SS18	ENSG00000141380
hsa-miR-194-5p	ASAP1	ENSG00000153317
hsa-miR-194-5p	AC005754.1	ENSG00000255622
hsa-miR-194-5p	AKT2	ENSG00000105221
hsa-miR-194-5p	MAN1A2	ENSG00000198162
hsa-miR-194-5p	ARID2	ENSG00000189079
hsa-miR-194-5p	CTAGE4	ENSG00000225932
hsa-miR-194-5p	KIAA1210	ENSG00000250423
hsa-miR-194-5p	MAGED4	ENSG00000154545
hsa-miR-194-5p	MAGEA8	ENSG00000156009
hsa-miR-194-5p	HECTD2	ENSG00000165338
hsa-miR-194-5p	PEG10	ENSG00000242265
hsa-miR-194-5p	NAA50	ENSG00000121579
hsa-miR-194-5p	CTAGE8	ENSG00000244693
hsa-miR-194-5p	SCN3A	ENSG00000153253
hsa-miR-194-5p	RAB11FIP2	ENSG00000107560
hsa-miR-194-5p	PITPNM2	ENSG00000090975
hsa-miR-194-5p	OSBPL11	ENSG00000144909
hsa-miR-194-5p	SLC30A8	ENSG00000164756
hsa-miR-194-5p	NFAT5	ENSG00000102908
hsa-miR-194-5p	HS3ST2	ENSG00000122254
hsa-miR-194-5p	TMEM161B	ENSG00000164180
hsa-miR-194-5p	ST6GALNAC3	ENSG00000184005
hsa-miR-194-5p	LRCH2	ENSG00000130224
hsa-miR-194-5p	RNF4	ENSG00000063978
hsa-miR-194-5p	FAM208B	ENSG00000108021
hsa-miR-194-5p	PFN2	ENSG00000070087
hsa-miR-194-5p	FSCN3	ENSG00000106328
hsa-miR-194-5p	SEPHS1	ENSG00000086475
hsa-miR-194-5p	EIF4E	ENSG00000151247
hsa-miR-194-5p	INPP4A	ENSG00000040933
hsa-miR-194-5p	RP11-110H1.2	ENSG00000215472
hsa-miR-194-5p	XPNPEP3	ENSG00000196236
hsa-miR-194-5p	TUSC3	ENSG00000104723
hsa-miR-194-5p	INPP5K	ENSG00000132376
hsa-miR-194-5p	GYPA	ENSG00000170180
hsa-miR-194-5p	SAMD4A	ENSG00000020577
hsa-miR-194-5p	POGK	ENSG00000143157
hsa-miR-194-5p	RUNX3	ENSG00000020633
hsa-miR-194-5p	TMEM87A	ENSG00000103978
hsa-miR-194-5p	TCEAL4	ENSG00000133142
hsa-miR-194-5p	PM20D2	ENSG00000146281
hsa-miR-194-5p	E2F3	ENSG00000112242
hsa-miR-194-5p	SMARCA5	ENSG00000153147
hsa-miR-194-5p	MPEG1	ENSG00000197629
hsa-miR-194-5p	TRAF6	ENSG00000175104
hsa-miR-194-5p	GTPBP8	ENSG00000163607
hsa-miR-194-5p	ADAM2	ENSG00000104755
hsa-miR-194-5p	KIAA1239	ENSG00000174145
hsa-miR-194-5p	RALGPS1	ENSG00000136828
hsa-miR-194-5p	DESI2	ENSG00000121644
hsa-miR-194-5p	AFF3	ENSG00000144218
hsa-miR-194-5p	POLD3	ENSG00000077514
hsa-miR-194-5p	TEX30	ENSG00000151287
hsa-miR-194-5p	AHCTF1	ENSG00000153207
hsa-miR-194-5p	STEAP2	ENSG00000157214
hsa-miR-194-5p	PIGP	ENSG00000185808
hsa-miR-194-5p	VEZT	ENSG00000028203
hsa-miR-194-5p	C14orf43	ENSG00000156030
hsa-miR-194-5p	SNX1	ENSG00000028528
hsa-miR-194-5p	TMBIM4	ENSG00000155957
hsa-miR-194-5p	C21orf91	ENSG00000154642
hsa-miR-194-5p	FLRT2	ENSG00000185070
hsa-miR-194-5p	GTF2H2C	ENSG00000183474
hsa-miR-194-5p	EGR2	ENSG00000122877
hsa-miR-194-5p	SOCS5	ENSG00000171150
hsa-miR-194-5p	BIRC6	ENSG00000115760
hsa-miR-194-5p	CERKL	ENSG00000188452
hsa-miR-194-5p	FOXA1	ENSG00000129514
hsa-miR-194-5p	SETD8	ENSG00000183955
hsa-miR-194-5p	SRPR	ENSG00000182934
hsa-miR-194-5p	NPFFR2	ENSG00000056291
hsa-miR-194-5p	ZC3H12C	ENSG00000149289
hsa-miR-194-5p	XPR1	ENSG00000143324
hsa-miR-194-5p	SMURF1	ENSG00000198742
hsa-miR-194-5p	DENND4C	ENSG00000137145
hsa-miR-194-5p	LANCL3	ENSG00000147036
hsa-miR-194-5p	JMJD1C	ENSG00000171988
hsa-miR-194-5p	RBM26	ENSG00000139746
hsa-miR-194-5p	STAU2	ENSG00000040341
hsa-miR-194-5p	DARS	ENSG00000115866
hsa-miR-194-5p	RP11-371E8.4	ENSG00000259066
hsa-miR-194-5p	KCMF1	ENSG00000176407
hsa-miR-194-5p	CFL2	ENSG00000165410
hsa-miR-194-5p	SATB1	ENSG00000182568
hsa-miR-194-5p	TGIF1	ENSG00000177426
hsa-miR-194-5p	KCTD17	ENSG00000100379
hsa-miR-194-5p	KDM5A	ENSG00000073614
hsa-miR-194-5p	MTSS1	ENSG00000170873
hsa-miR-194-5p	DCUN1D5	ENSG00000137692
hsa-miR-194-5p	PANX2	ENSG00000073150
hsa-miR-194-5p	MDGA2	ENSG00000139915
hsa-miR-194-5p	ZNF71	ENSG00000197951
hsa-miR-194-5p	NRP1	ENSG00000099250
hsa-miR-194-5p	RFX3	ENSG00000080298
hsa-miR-194-5p	CNR1	ENSG00000118432
hsa-miR-194-5p	ADAM22	ENSG00000008277
hsa-miR-194-5p	CDK14	ENSG00000058091
hsa-miR-194-5p	RAB6B	ENSG00000154917
hsa-miR-194-5p	MID1IP1	ENSG00000165175
hsa-miR-194-5p	CAPS2	ENSG00000180881
hsa-miR-194-5p	SUMO2	ENSG00000188612
hsa-miR-194-5p	RAC1	ENSG00000136238
hsa-miR-194-5p	ANKFY1	ENSG00000185722
hsa-miR-194-5p	SDAD1	ENSG00000198301
hsa-miR-194-5p	DNMT3A	ENSG00000119772
hsa-miR-194-5p	ADAMTS1	ENSG00000154734
hsa-miR-194-5p	MPZL2	ENSG00000149573
hsa-miR-194-5p	UBE2K	ENSG00000078140
hsa-miR-194-5p	MAGED4B	ENSG00000187243
hsa-miR-194-5p	TMEM106B	ENSG00000106460
hsa-miR-194-5p	IPO4	ENSG00000196497
hsa-miR-194-5p	PI4K2A	ENSG00000155252
hsa-miR-194-5p	SFRP2	ENSG00000145423
hsa-miR-194-5p	HSPA4L	ENSG00000164070
hsa-miR-194-5p	MXD1	ENSG00000059728
hsa-miR-194-5p	PPP3R1	ENSG00000221823
hsa-miR-194-5p	FAM127C	ENSG00000212747
hsa-miR-194-5p	TSC22D2	ENSG00000196428
hsa-miR-194-5p	DHX15	ENSG00000109606
hsa-miR-194-5p	CLASP1	ENSG00000074054
hsa-miR-194-5p	KIAA0087	ENSG00000122548
hsa-miR-194-5p	KLF8	ENSG00000102349
hsa-miR-194-5p	LURAP1L	ENSG00000153714
hsa-miR-194-5p	ARHGAP21	ENSG00000107863
hsa-miR-194-5p	GOT2	ENSG00000125166
hsa-miR-194-5p	ONECUT2	ENSG00000119547
hsa-miR-194-5p	RNF157	ENSG00000141576
hsa-miR-194-5p	PRKAR1A	ENSG00000108946
hsa-miR-194-5p	CCPG1	ENSG00000260916
hsa-miR-194-5p	CYP20A1	ENSG00000119004
hsa-miR-194-5p	FAM160B1	ENSG00000151553
hsa-miR-194-5p	PRDM2	ENSG00000116731
hsa-miR-194-5p	SLC10A7	ENSG00000120519
hsa-miR-194-5p	ST13	ENSG00000100380
hsa-miR-194-5p	NFIB	ENSG00000147862
hsa-miR-194-5p	REV3L	ENSG00000009413
hsa-miR-194-5p	RSBN1L	ENSG00000187257
hsa-miR-194-5p	SPATA6	ENSG00000132122
hsa-miR-194-5p	SNX29	ENSG00000048471
hsa-miR-194-5p	FOXR2	ENSG00000189299
hsa-miR-194-5p	UBE2D3	ENSG00000109332
hsa-miR-194-5p	ZNF514	ENSG00000144026
hsa-miR-194-5p	PPFIBP1	ENSG00000110841
hsa-miR-194-5p	TMEM150C	ENSG00000249242
hsa-miR-194-5p	CTAGE5	ENSG00000150527
hsa-miR-194-5p	CEP170	ENSG00000143702
hsa-miR-194-5p	FAM153B	ENSG00000182230
hsa-miR-194-5p	RAB3B	ENSG00000169213
hsa-miR-194-5p	IL6ST	ENSG00000134352
hsa-miR-194-5p	LRRFIP1	ENSG00000124831
hsa-miR-194-5p	RHBDD2	ENSG00000005486
hsa-miR-194-5p	CTTNBP2NL	ENSG00000143079
hsa-miR-194-5p	ACCSL	ENSG00000205126
hsa-miR-194-5p	ZNF585A	ENSG00000196967
hsa-miR-194-5p	UBN2	ENSG00000157741
hsa-miR-194-5p	USP44	ENSG00000136014
hsa-miR-194-5p	BCLAF1	ENSG00000029363
hsa-miR-194-5p	STMN1	ENSG00000117632
hsa-miR-194-5p	POU3F3	ENSG00000198914
hsa-miR-194-5p	CDY2B	ENSG00000129873
hsa-miR-194-5p	CCNJ	ENSG00000107443
hsa-miR-194-5p	HIAT1	ENSG00000156875
hsa-miR-194-5p	TNRC6A	ENSG00000090905
hsa-miR-194-5p	ZFHX4	ENSG00000091656
hsa-miR-194-5p	UBR3	ENSG00000144357
hsa-miR-194-5p	ELOVL6	ENSG00000170522
hsa-miR-194-5p	IL17D	ENSG00000172458
hsa-miR-194-5p	C7orf13	ENSG00000244291
hsa-miR-194-5p	PTPN12	ENSG00000127947
hsa-miR-194-5p	ANTXR2	ENSG00000163297
hsa-miR-194-5p	ZNF615	ENSG00000197619
hsa-miR-194-5p	BTBD7	ENSG00000011114
hsa-miR-194-5p	C12orf23	ENSG00000151135
hsa-miR-194-5p	FAM63B	ENSG00000128923
hsa-miR-194-5p	RUFY2	ENSG00000204130
hsa-miR-194-5p	NRIP1	ENSG00000180530
hsa-miR-194-5p	SRGN	ENSG00000122862
hsa-miR-194-5p	DLAT	ENSG00000150768
hsa-miR-194-5p	SUFU	ENSG00000107882
hsa-miR-194-5p	CLCN5	ENSG00000171365
hsa-miR-194-5p	DYRK1A	ENSG00000157540
hsa-miR-194-5p	C5orf44	ENSG00000113597
hsa-miR-194-5p	ARL16	ENSG00000214087
hsa-miR-194-5p	CTDSPL2	ENSG00000137770
hsa-miR-194-5p	AGTPBP1	ENSG00000135049
hsa-miR-194-5p	ZNF202	ENSG00000166261
hsa-miR-194-5p	SALL1	ENSG00000103449
hsa-miR-194-5p	IVNS1ABP	ENSG00000116679
hsa-miR-194-5p	RNF125	ENSG00000101695
hsa-miR-194-5p	SHH	ENSG00000164690
hsa-miR-194-5p	RYBP	ENSG00000163602
hsa-miR-194-5p	PSIP1	ENSG00000164985
hsa-miR-194-5p	CHD6	ENSG00000124177
hsa-miR-194-5p	TDRD9	ENSG00000156414
hsa-miR-194-5p	LIN54	ENSG00000189308
hsa-miR-194-5p	ATP13A3	ENSG00000133657
hsa-miR-194-5p	PRRG3	ENSG00000130032
hsa-miR-194-5p	IL10	ENSG00000136634
hsa-miR-194-5p	ZKSCAN2	ENSG00000155592
hsa-miR-194-5p	MLL3	ENSG00000055609
hsa-miR-194-5p	MGAT4A	ENSG00000071073
hsa-miR-194-5p	NRN1	ENSG00000124785
hsa-miR-194-5p	SERTAD2	ENSG00000179833
hsa-miR-194-5p	TMEM136	ENSG00000181264
hsa-miR-194-5p	PCDH15	ENSG00000150275
hsa-miR-194-5p	FAM129A	ENSG00000135842
hsa-miR-194-5p	LYSMD3	ENSG00000176018
hsa-miR-194-5p	ENAH	ENSG00000154380
hsa-miR-194-5p	RPL4	ENSG00000174444
hsa-miR-194-5p	ATF7	ENSG00000170653
hsa-miR-194-5p	KPNB1	ENSG00000108424
hsa-miR-194-5p	CBX5	ENSG00000094916
hsa-miR-194-5p	WDR37	ENSG00000047056
hsa-miR-194-5p	KCND2	ENSG00000184408
hsa-miR-194-5p	LHX6	ENSG00000106852
hsa-miR-194-5p	PTCD3	ENSG00000132300
hsa-miR-194-5p	C14orf101	ENSG00000070269
hsa-miR-194-5p	GABRA2	ENSG00000151834
hsa-miR-194-5p	POLB	ENSG00000070501
hsa-miR-194-5p	ERBB4	ENSG00000178568
hsa-miR-194-5p	PPEF2	ENSG00000156194
hsa-miR-194-5p	FAM169A	ENSG00000198780
hsa-miR-194-5p	NR2F2	ENSG00000185551
hsa-miR-194-5p	CCDC144NL	ENSG00000205212
hsa-miR-194-5p	OPCML	ENSG00000183715
hsa-miR-194-5p	PHLDA1	ENSG00000139289
hsa-miR-194-5p	TFAM	ENSG00000108064
hsa-miR-194-5p	SLC30A1	ENSG00000170385
hsa-miR-194-5p	SENP5	ENSG00000119231
hsa-miR-194-5p	NACC2	ENSG00000148411
hsa-miR-194-5p	BNIP2	ENSG00000140299
hsa-miR-194-5p	LRRC2	ENSG00000163827
hsa-miR-194-5p	CUL4B	ENSG00000158290
hsa-miR-365a-3p	AHI1	ENSG00000135541
hsa-miR-365a-3p	NSL1	ENSG00000117697
hsa-miR-365a-3p	TMEM183A	ENSG00000163444
hsa-miR-365a-3p	NETO2	ENSG00000171208
hsa-miR-365a-3p	RHEBL1	ENSG00000167550
hsa-miR-365a-3p	FZD5	ENSG00000163251
hsa-miR-365a-3p	TMTC2	ENSG00000179104
hsa-miR-365a-3p	ADAM10	ENSG00000137845
hsa-miR-365a-3p	HYLS1	ENSG00000198331
hsa-miR-365a-3p	ZNF273	ENSG00000198039
hsa-miR-365a-3p	ZDHHC21	ENSG00000175893
hsa-miR-365a-3p	USP43	ENSG00000154914
hsa-miR-365a-3p	C7orf71	ENSG00000222004
hsa-miR-365a-3p	SPIRE1	ENSG00000134278
hsa-miR-365a-3p	TRAPPC11	ENSG00000168538
hsa-miR-365a-3p	USP38	ENSG00000170185
hsa-miR-365a-3p	E2F2	ENSG00000007968
hsa-miR-365a-3p	CAMK4	ENSG00000152495
hsa-miR-365a-3p	PREX2	ENSG00000046889
hsa-miR-365a-3p	PLEKHA7	ENSG00000166689
hsa-miR-365a-3p	STXBP6	ENSG00000168952
hsa-miR-365a-3p	IP6K2	ENSG00000068745
hsa-miR-365a-3p	EFEMP1	ENSG00000115380
hsa-miR-365a-3p	ZMYND11	ENSG00000015171
hsa-miR-365a-3p	ZNRF1	ENSG00000186187
hsa-miR-365a-3p	PRKCI	ENSG00000163558
hsa-miR-365a-3p	XK	ENSG00000047597
hsa-miR-365a-3p	AMBN	ENSG00000178522
hsa-miR-365a-3p	HHIP	ENSG00000164161
hsa-miR-365a-3p	TBCK	ENSG00000145348
hsa-miR-365a-3p	CHD8	ENSG00000100888
hsa-miR-365a-3p	PRPF40A	ENSG00000196504
hsa-miR-365a-3p	UHRF2	ENSG00000147854
hsa-miR-365a-3p	CNTN1	ENSG00000018236
hsa-miR-365a-3p	HOXA9	ENSG00000078399
hsa-miR-365a-3p	TM9SF3	ENSG00000077147
hsa-miR-365a-3p	RC3H2	ENSG00000056586
hsa-miR-365a-3p	TASP1	ENSG00000089123
hsa-miR-365a-3p	GDF11	ENSG00000135414
hsa-miR-365a-3p	NABP1	ENSG00000173559
hsa-miR-365a-3p	ZNF148	ENSG00000163848
hsa-miR-365a-3p	OAZ2	ENSG00000180304
hsa-miR-365a-3p	SYPL1	ENSG00000008282
hsa-miR-365a-3p	FRS2	ENSG00000166225
hsa-miR-365a-3p	RP11-366L20.2	ENSG00000197301
hsa-miR-365a-3p	C1orf95	ENSG00000203685
hsa-miR-365a-3p	MYEOV	ENSG00000172927
hsa-miR-365a-3p	COL7A1	ENSG00000114270
hsa-miR-365a-3p	DNAJC10	ENSG00000077232
hsa-miR-365a-3p	C2orf88	ENSG00000187699
hsa-miR-365a-3p	RANBP10	ENSG00000141084
hsa-miR-365a-3p	SYNJ1	ENSG00000159082
hsa-miR-365a-3p	ANKRD17	ENSG00000132466
hsa-miR-365a-3p	PRUNE2	ENSG00000106772
hsa-miR-365a-3p	GOLGA8F	ENSG00000153684
hsa-miR-365a-3p	INPP4B	ENSG00000109452
hsa-miR-365a-3p	TSHZ3	ENSG00000121297
hsa-miR-365a-3p	EIF2C4	ENSG00000134698
hsa-miR-365a-3p	TMOD3	ENSG00000138594
hsa-miR-365a-3p	FAM91A1	ENSG00000176853
hsa-miR-365a-3p	C18orf25	ENSG00000152242
hsa-miR-365a-3p	SLC30A7	ENSG00000162695
hsa-miR-365a-3p	RHEB	ENSG00000106615
hsa-miR-365a-3p	GNAS	ENSG00000087460
hsa-miR-365a-3p	RP11-671M22.1	ENSG00000184206
hsa-miR-365a-3p	BDNF	ENSG00000176697
hsa-miR-365a-3p	PREP	ENSG00000085377
hsa-miR-365a-3p	FZD3	ENSG00000104290
hsa-miR-365a-3p	EPC1	ENSG00000120616
hsa-miR-365a-3p	ADD3	ENSG00000148700
hsa-miR-365a-3p	ATG4A	ENSG00000101844
hsa-miR-365a-3p	POU5F1B	ENSG00000212993
hsa-miR-365a-3p	EPAS1	ENSG00000116016
hsa-miR-365a-3p	KIAA2026	ENSG00000183354
hsa-miR-365a-3p	RBAK	ENSG00000146587
hsa-miR-365a-3p	ACVR1	ENSG00000115170
hsa-miR-365a-3p	DDX60	ENSG00000137628
hsa-miR-365a-3p	IKBKG	ENSG00000073009
hsa-miR-365a-3p	LPP	ENSG00000145012
hsa-miR-365a-3p	USP28	ENSG00000048028
hsa-miR-365a-3p	CBFB	ENSG00000067955
hsa-miR-365a-3p	SPTY2D1	ENSG00000179119
hsa-miR-365a-3p	WDR49	ENSG00000174776
hsa-miR-365a-3p	PANK3	ENSG00000120137
hsa-miR-365a-3p	AMMECR1	ENSG00000101935
hsa-miR-365a-3p	C14orf142	ENSG00000170270
hsa-miR-365a-3p	RIMS1	ENSG00000079841
hsa-miR-365a-3p	ZNF207	ENSG00000010244
hsa-miR-365a-3p	RAPGEF4	ENSG00000091428
hsa-miR-365a-3p	CTD-3116E22.4	ENSG00000267106
hsa-miR-365a-3p	ZNF253	ENSG00000256771
hsa-miR-365a-3p	PKP2	ENSG00000057294
hsa-miR-365a-3p	PRTG	ENSG00000166450
hsa-miR-365a-3p	MAPK1IP1L	ENSG00000168175
hsa-miR-365a-3p	CHP1	ENSG00000187446
hsa-miR-365a-3p	MTR	ENSG00000116984
hsa-miR-365a-3p	ZNF721	ENSG00000182903
hsa-miR-365a-3p	BSPRY	ENSG00000119411
hsa-miR-365a-3p	GBA	ENSG00000177628
hsa-miR-365a-3p	COX7B	ENSG00000131174
hsa-miR-365a-3p	CPT1A	ENSG00000110090
hsa-miR-365a-3p	FUBP3	ENSG00000107164
hsa-miR-365a-3p	PTCHD1	ENSG00000165186
hsa-miR-365a-3p	KANSL1	ENSG00000120071
hsa-miR-365a-3p	MAK	ENSG00000111837
hsa-miR-365a-3p	TRERF1	ENSG00000124496
hsa-miR-365a-3p	CACHD1	ENSG00000158966
hsa-miR-365a-3p	TMEM161B	ENSG00000164180
hsa-miR-365a-3p	NADSYN1	ENSG00000172890
hsa-miR-365a-3p	PIK3R3	ENSG00000117461
hsa-miR-365a-3p	DCP2	ENSG00000172795
hsa-miR-365a-3p	TRDMT1	ENSG00000107614
hsa-miR-365a-3p	B4GALNT3	ENSG00000139044
hsa-miR-365a-3p	KIF26B	ENSG00000162849
hsa-miR-365a-3p	ZFP37	ENSG00000136866
hsa-miR-365a-3p	PLEKHB2	ENSG00000115762
hsa-miR-365a-3p	NUFIP2	ENSG00000108256
hsa-miR-365a-3p	ADM	ENSG00000148926
hsa-miR-365a-3p	ZNF254	ENSG00000213096
hsa-miR-365a-3p	RQCD1	ENSG00000144580
hsa-miR-365a-3p	ZNF493	ENSG00000196268
hsa-miR-365a-3p	RIT1	ENSG00000143622
hsa-miR-365a-3p	CYP24A1	ENSG00000019186
hsa-miR-365a-3p	CREBRF	ENSG00000164463
hsa-miR-365a-3p	KIAA1239	ENSG00000174145
hsa-miR-365a-3p	CSTF1	ENSG00000101138
hsa-miR-365a-3p	CDC14B	ENSG00000081377
hsa-miR-365a-3p	NR3C2	ENSG00000151623
hsa-miR-365a-3p	USP46	ENSG00000109189
hsa-miR-365a-3p	TADA2A	ENSG00000108264
hsa-miR-365a-3p	TPRXL	ENSG00000180438
hsa-miR-365a-3p	KLF3	ENSG00000109787
hsa-miR-365a-3p	ARID1A	ENSG00000117713
hsa-miR-365a-3p	MTM1	ENSG00000171100
hsa-miR-365a-3p	TBCEL	ENSG00000154114
hsa-miR-365a-3p	STMN2	ENSG00000104435
hsa-miR-365a-3p	SOCS5	ENSG00000171150
hsa-miR-365a-3p	CXorf23	ENSG00000173681
hsa-miR-365a-3p	C6orf106	ENSG00000196821
hsa-miR-365a-3p	LPAR5	ENSG00000184574
hsa-miR-365a-3p	MYO5A	ENSG00000197535
hsa-miR-365a-3p	SLC38A2	ENSG00000134294
hsa-miR-365a-3p	MYCBP	ENSG00000214114
hsa-miR-365a-3p	ACVRL1	ENSG00000139567
hsa-miR-365a-3p	PRDM10	ENSG00000170325
hsa-miR-365a-3p	ARRB2	ENSG00000141480
hsa-miR-365a-3p	FAM116A	ENSG00000174839
hsa-miR-365a-3p	JMJD1C	ENSG00000171988
hsa-miR-365a-3p	PCMTD2	ENSG00000203880
hsa-miR-365a-3p	ARMCX3	ENSG00000102401
hsa-miR-365a-3p	SMARCC1	ENSG00000173473
hsa-miR-365a-3p	SOS1	ENSG00000115904
hsa-miR-365a-3p	RORA	ENSG00000069667
hsa-miR-365a-3p	DOCK4	ENSG00000128512
hsa-miR-365a-3p	FGF9	ENSG00000102678
hsa-miR-365a-3p	PRKAR2A	ENSG00000114302
hsa-miR-365a-3p	PRKX	ENSG00000183943
hsa-miR-365a-3p	ZNF708	ENSG00000182141
hsa-miR-365a-3p	ARL5A	ENSG00000162980
hsa-miR-365a-3p	ATF7IP2	ENSG00000166669
hsa-miR-365a-3p	TBK1	ENSG00000183735
hsa-miR-365a-3p	FAM3C	ENSG00000196937
hsa-miR-365a-3p	SOX6	ENSG00000110693
hsa-miR-365a-3p	MAF	ENSG00000178573
hsa-miR-365a-3p	ADAMTS1	ENSG00000154734
hsa-miR-365a-3p	ROR1	ENSG00000185483
hsa-miR-365a-3p	ELMOD1	ENSG00000110675
hsa-miR-365a-3p	CS	ENSG00000062485
hsa-miR-365a-3p	RNF152	ENSG00000176641
hsa-miR-365a-3p	TMEM106C	ENSG00000134291
hsa-miR-365a-3p	TLL2	ENSG00000095587
hsa-miR-365a-3p	ABCC3	ENSG00000108846
hsa-miR-365a-3p	PHF15	ENSG00000043143
hsa-miR-365a-3p	EHF	ENSG00000135373
hsa-miR-365a-3p	EXOC6	ENSG00000138190
hsa-miR-365a-3p	AHSA1	ENSG00000100591
hsa-miR-365a-3p	ARRDC3	ENSG00000113369
hsa-miR-365a-3p	SEMA3A	ENSG00000075213
hsa-miR-365a-3p	KCNJ2	ENSG00000123700
hsa-miR-365a-3p	ZFP28	ENSG00000196867
hsa-miR-365a-3p	LAMP2	ENSG00000005893
hsa-miR-365a-3p	PPWD1	ENSG00000113593
hsa-miR-365a-3p	QRFPR	ENSG00000186867
hsa-miR-365a-3p	KIR3DX1	ENSG00000104970
hsa-miR-365a-3p	USP48	ENSG00000090686
hsa-miR-365a-3p	NFIB	ENSG00000147862
hsa-miR-365a-3p		ENSG00000218609
hsa-miR-365a-3p	REV3L	ENSG00000009413
hsa-miR-365a-3p	UBE2D3	ENSG00000109332
hsa-miR-365a-3p	ESRRA	ENSG00000173153
hsa-miR-365a-3p	CNTN4	ENSG00000144619
hsa-miR-365a-3p	ZNF644	ENSG00000122482
hsa-miR-365a-3p	SGTB	ENSG00000197860
hsa-miR-365a-3p	AKAP10	ENSG00000108599
hsa-miR-365a-3p	ANKRD28	ENSG00000206560
hsa-miR-365a-3p	TULP4	ENSG00000130338
hsa-miR-365a-3p	TRHDE	ENSG00000072657
hsa-miR-365a-3p	ZNF619	ENSG00000177873
hsa-miR-365a-3p	ZNF92	ENSG00000146757
hsa-miR-365a-3p	CATSPER2	ENSG00000166762
hsa-miR-365a-3p	NFIA	ENSG00000162599
hsa-miR-365a-3p	OXR1	ENSG00000164830
hsa-miR-365a-3p	GPM6A	ENSG00000150625
hsa-miR-365a-3p	GRIP1	ENSG00000155974
hsa-miR-365a-3p	AFAP1L1	ENSG00000157510
hsa-miR-365a-3p	SIAH3	ENSG00000215475
hsa-miR-365a-3p	DLAT	ENSG00000150768
hsa-miR-365a-3p	GPR27	ENSG00000170837
hsa-miR-365a-3p	SALL1	ENSG00000103449
hsa-miR-365a-3p	PRKG1	ENSG00000185532
hsa-miR-365a-3p	KIRREL	ENSG00000183853
hsa-miR-365a-3p	CNOT6L	ENSG00000138767
hsa-miR-365a-3p	MLL5	ENSG00000005483
hsa-miR-365a-3p	LRRK2	ENSG00000188906
hsa-miR-365a-3p	PPARGC1B	ENSG00000155846
hsa-miR-365a-3p	FAM227A	ENSG00000184949
hsa-miR-365a-3p	C5orf27	ENSG00000236882
hsa-miR-365a-3p	ZNF652	ENSG00000198740
hsa-miR-365a-3p	TRAM1	ENSG00000067167
hsa-miR-365a-3p	SGK3	ENSG00000104205
hsa-miR-365a-3p	ZNF385D	ENSG00000151789
hsa-miR-365a-3p	AFF2	ENSG00000155966
hsa-miR-365a-3p	FGF1	ENSG00000113578
hsa-miR-365a-3p	CHD9	ENSG00000177200
hsa-miR-365a-3p	SESTD1	ENSG00000187231
hsa-miR-365a-3p	USP33	ENSG00000077254
hsa-miR-365a-3p	ABTB2	ENSG00000166016
hsa-miR-365a-3p	USP22	ENSG00000124422
hsa-miR-365a-3p	SERTAD2	ENSG00000179833
hsa-miR-365a-3p	KIAA1609	ENSG00000140950
hsa-miR-365a-3p	TSPYL6	ENSG00000178021
hsa-miR-365a-3p	LYSMD3	ENSG00000176018
hsa-miR-365a-3p	KCNQ1	ENSG00000053918
hsa-miR-365a-3p	ENTPD7	ENSG00000198018
hsa-miR-365a-3p	CBX5	ENSG00000094916
hsa-miR-365a-3p	WDR37	ENSG00000047056
hsa-miR-365a-3p	KCND2	ENSG00000184408
hsa-miR-365a-3p	AC092329.1	ENSG00000213971
hsa-miR-365a-3p	PRMT3	ENSG00000185238
hsa-miR-365a-3p	LHX9	ENSG00000143355
hsa-miR-365a-3p	LPGAT1	ENSG00000123684
hsa-miR-365a-3p	ARHGAP12	ENSG00000165322
hsa-miR-365a-3p	NR2F2	ENSG00000185551
hsa-miR-365a-3p	CCDC144NL	ENSG00000205212
hsa-miR-365a-3p	MIER3	ENSG00000155545
hsa-miR-365a-3p	NCR3LG1	ENSG00000188211
hsa-miR-1249	SKOR1	ENSG00000188779
hsa-miR-1249	GRB14	ENSG00000115290
hsa-miR-1249	ING3	ENSG00000071243
hsa-miR-1249	BNIP1	ENSG00000113734
hsa-miR-1249	AC016722.1	ENSG00000222005
hsa-miR-486-5p	CALU	ENSG00000128595
hsa-miR-486-5p	CELF2	ENSG00000048740
hsa-miR-486-5p	TWF1	ENSG00000151239
hsa-miR-486-5p	AK2	ENSG00000004455
hsa-miR-486-5p	AC010547.9	ENSG00000261611
hsa-miR-486-5p	UBASH3B	ENSG00000154127
hsa-miR-486-5p	TANC1	ENSG00000115183
hsa-miR-486-5p	SLC38A1	ENSG00000111371
hsa-miR-486-5p	MTA3	ENSG00000057935
hsa-miR-486-5p	NEK2	ENSG00000117650
hsa-miR-486-5p	CREBL2	ENSG00000111269
hsa-miR-486-5p	MYOT	ENSG00000120729
hsa-miR-486-5p	ZNF423	ENSG00000102935
hsa-miR-486-5p	UTP15	ENSG00000164338
hsa-miR-486-5p	SLC4A10	ENSG00000144290
hsa-miR-486-5p	CAGE1	ENSG00000164304
hsa-miR-486-5p	EMP1	ENSG00000134531
hsa-miR-486-5p	MUC20	ENSG00000176945
hsa-miR-486-5p	TRNT1	ENSG00000072756
hsa-miR-486-5p	ADAMTS19	ENSG00000145808
hsa-miR-486-5p	NEGR1	ENSG00000172260
hsa-miR-486-5p	ATXN7L3	ENSG00000087152
hsa-miR-486-5p	ZNF827	ENSG00000151612
hsa-miR-486-5p	PGAP1	ENSG00000197121
hsa-miR-486-5p	ITGB8	ENSG00000105855
hsa-miR-486-5p	DOCK3	ENSG00000088538
hsa-miR-486-5p	ISG20	ENSG00000172183
hsa-miR-486-5p	NRG4	ENSG00000169752
hsa-miR-486-5p	BTBD11	ENSG00000151136
hsa-miR-486-5p	IRAK3	ENSG00000090376
hsa-miR-486-5p	FAM47E	ENSG00000189157
hsa-miR-486-5p	HNRNPA3	ENSG00000170144
hsa-miR-486-5p	THAP9	ENSG00000168152
hsa-miR-486-5p	WSCD1	ENSG00000179314
hsa-miR-486-5p	ARMC8	ENSG00000114098
hsa-miR-486-5p	PYCR2	ENSG00000143811
hsa-miR-486-5p	KIF25	ENSG00000125337
hsa-miR-486-5p	ANXA13	ENSG00000104537
hsa-miR-486-5p	LCE3E	ENSG00000185966
hsa-miR-486-5p	PLAGL2	ENSG00000126003
hsa-miR-486-5p	ATG2B	ENSG00000066739
hsa-miR-486-5p	CDKN3	ENSG00000100526
hsa-miR-486-5p	SMURF2	ENSG00000108854
hsa-miR-486-5p	CRHR1	ENSG00000120088
hsa-miR-486-5p	CTU2	ENSG00000174177
hsa-miR-486-5p	DKK2	ENSG00000155011
hsa-miR-486-5p	ELMOD2	ENSG00000179387
hsa-miR-486-5p	AC084219.2	ENSG00000267022
hsa-miR-486-5p	ZNF808	ENSG00000198482
hsa-miR-486-5p	CNTN1	ENSG00000018236
hsa-miR-486-5p	MAPKAP1	ENSG00000119487
hsa-miR-486-5p	GAB3	ENSG00000160219
hsa-miR-486-5p	LTBP2	ENSG00000119681
hsa-miR-486-5p	TOB1	ENSG00000141232
hsa-miR-486-5p	KCNQ3	ENSG00000184156
hsa-miR-486-5p	NBN	ENSG00000104320
hsa-miR-486-5p	CIT	ENSG00000122966
hsa-miR-486-5p	KLHL2	ENSG00000109466
hsa-miR-486-5p	DCBLD2	ENSG00000057019
hsa-miR-486-5p	IL23R	ENSG00000162594
hsa-miR-486-5p	GRHL2	ENSG00000083307
hsa-miR-486-5p	OLFM4	ENSG00000102837
hsa-miR-486-5p	RP11-152F13.5	ENSG00000196648
hsa-miR-486-5p	C19orf12	ENSG00000131943
hsa-miR-486-5p	PPP2R5D	ENSG00000112640
hsa-miR-486-5p	CNPY3	ENSG00000137161
hsa-miR-486-5p	CRB1	ENSG00000134376
hsa-miR-486-5p	MINK1	ENSG00000141503
hsa-miR-486-5p	DHFR	ENSG00000228716
hsa-miR-486-5p	MYLK2	ENSG00000101306
hsa-miR-486-5p	MPP4	ENSG00000082126
hsa-miR-486-5p	ID4	ENSG00000172201
hsa-miR-486-5p	CCNH	ENSG00000134480
hsa-miR-486-5p	HLA-DOA	ENSG00000204252
hsa-miR-486-5p	COL6A6	ENSG00000206384
hsa-miR-486-5p	AC135178.1	ENSG00000198150
hsa-miR-486-5p	TMOD1	ENSG00000136842
hsa-miR-486-5p	GXYLT1	ENSG00000151233
hsa-miR-486-5p	DCAF10	ENSG00000122741
hsa-miR-486-5p	2014-09-07	ENSG00000122545
hsa-miR-486-5p	SNRPD1	ENSG00000167088
hsa-miR-486-5p	GPR153	ENSG00000158292
hsa-miR-486-5p	CNKSR2	ENSG00000149970
hsa-miR-486-5p	NUDCD1	ENSG00000120526
hsa-miR-486-5p	CSPG5	ENSG00000114646
hsa-miR-486-5p	DST	ENSG00000151914
hsa-miR-486-5p	MTERFD1	ENSG00000156469
hsa-miR-486-5p	AGPAT5	ENSG00000155189
hsa-miR-486-5p	USP28	ENSG00000048028
hsa-miR-486-5p	CCDC30	ENSG00000186409
hsa-miR-486-5p	CBFB	ENSG00000067955
hsa-miR-486-5p	KIAA1456	ENSG00000250305
hsa-miR-486-5p	EPB41L1	ENSG00000088367
hsa-miR-486-5p	C14orf119	ENSG00000179933
hsa-miR-486-5p	RICTOR	ENSG00000164327
hsa-miR-486-5p	VPS13B	ENSG00000132549
hsa-miR-486-5p	CR381653.1	ENSG00000236557
hsa-miR-486-5p	OSBPL9	ENSG00000117859
hsa-miR-486-5p	CDH10	ENSG00000040731
hsa-miR-486-5p	ANKRD36BP1	ENSG00000214262
hsa-miR-486-5p	FAM217B	ENSG00000196227
hsa-miR-486-5p	GABRB3	ENSG00000166206
hsa-miR-486-5p	STK38L	ENSG00000211455
hsa-miR-486-5p	TMEM67	ENSG00000164953
hsa-miR-486-5p	ZNF268	ENSG00000090612
hsa-miR-486-5p	TMX4	ENSG00000125827
hsa-miR-486-5p	CCDC38	ENSG00000165972
hsa-miR-486-5p	RTP4	ENSG00000136514
hsa-miR-486-5p	FBN1	ENSG00000166147
hsa-miR-486-5p	SP5	ENSG00000204335
hsa-miR-486-5p	FAM108B1	ENSG00000107362
hsa-miR-486-5p	RBM46	ENSG00000151962
hsa-miR-486-5p	MST4	ENSG00000134602
hsa-miR-486-5p	EIF4E	ENSG00000151247
hsa-miR-486-5p	CRLS1	ENSG00000088766
hsa-miR-486-5p	EPHA3	ENSG00000044524
hsa-miR-486-5p	INPP5K	ENSG00000132376
hsa-miR-486-5p	MXI1	ENSG00000119950
hsa-miR-486-5p	LILRB4	ENSG00000186818
hsa-miR-486-5p	C5orf64	ENSG00000178722
hsa-miR-486-5p	ZNF101	ENSG00000181896
hsa-miR-486-5p	LINGO4	ENSG00000213171
hsa-miR-486-5p	AFF3	ENSG00000144218
hsa-miR-486-5p	LMTK2	ENSG00000164715
hsa-miR-486-5p	UNC5C	ENSG00000182168
hsa-miR-486-5p	KIAA0226L	ENSG00000102445
hsa-miR-486-5p	ABHD16A	ENSG00000204427
hsa-miR-486-5p	MATN2	ENSG00000132561
hsa-miR-486-5p	FLRT2	ENSG00000185070
hsa-miR-486-5p	NLRP1	ENSG00000091592
hsa-miR-486-5p	ST6GALNAC6	ENSG00000160408
hsa-miR-486-5p	UBXN10	ENSG00000162543
hsa-miR-486-5p	ZNF181	ENSG00000197841
hsa-miR-486-5p	GAS2	ENSG00000148935
hsa-miR-486-5p	KANK1	ENSG00000107104
hsa-miR-486-5p	OTOF	ENSG00000115155
hsa-miR-486-5p	JRKL	ENSG00000183340
hsa-miR-486-5p	PIM1	ENSG00000137193
hsa-miR-486-5p	CEP350	ENSG00000135837
hsa-miR-486-5p	PDZRN3	ENSG00000121440
hsa-miR-486-5p	C12orf45	ENSG00000151131
hsa-miR-486-5p	ADAMTSL1	ENSG00000178031
hsa-miR-486-5p	KIAA1199	ENSG00000103888
hsa-miR-486-5p	BOLL	ENSG00000152430
hsa-miR-486-5p	SCNM1	ENSG00000163156
hsa-miR-486-5p	JMJD1C	ENSG00000171988
hsa-miR-486-5p	C1orf213	ENSG00000249087
hsa-miR-486-5p	CYB5R4	ENSG00000065615
hsa-miR-486-5p	ZNF331	ENSG00000130844
hsa-miR-486-5p	PIK3R1	ENSG00000145675
hsa-miR-486-5p	NCOA6	ENSG00000198646
hsa-miR-486-5p	CLDN10	ENSG00000134873
hsa-miR-486-5p	FGF9	ENSG00000102678
hsa-miR-486-5p	VTI1A	ENSG00000151532
hsa-miR-486-5p	CNTN5	ENSG00000149972
hsa-miR-486-5p	ZC3HAV1	ENSG00000105939
hsa-miR-486-5p	PFDN6	ENSG00000204220
hsa-miR-486-5p	WDFY3	ENSG00000163625
hsa-miR-486-5p	POF1B	ENSG00000124429
hsa-miR-486-5p	SIAH1	ENSG00000196470
hsa-miR-486-5p	VPS52	ENSG00000223501
hsa-miR-486-5p	TRIM10	ENSG00000204613
hsa-miR-486-5p	PSMD1	ENSG00000173692
hsa-miR-486-5p	WIPF3	ENSG00000122574
hsa-miR-486-5p	INTS6	ENSG00000102786
hsa-miR-486-5p	TXLNG	ENSG00000086712
hsa-miR-486-5p	BTAF1	ENSG00000095564
hsa-miR-486-5p	HUNK	ENSG00000142149
hsa-miR-486-5p	ADNP	ENSG00000101126
hsa-miR-486-5p	CRHR2	ENSG00000106113
hsa-miR-486-5p	DHFRL1	ENSG00000178700
hsa-miR-486-5p	GPX8	ENSG00000164294
hsa-miR-486-5p	ODZ2	ENSG00000145934
hsa-miR-486-5p	THRB	ENSG00000151090
hsa-miR-486-5p	RBPJ	ENSG00000168214
hsa-miR-486-5p	RASSF3	ENSG00000153179
hsa-miR-486-5p	BCAS2	ENSG00000116752
hsa-miR-486-5p	INO80E	ENSG00000169592
hsa-miR-486-5p	PGRMC1	ENSG00000101856
hsa-miR-486-5p	ARID4B	ENSG00000054267
hsa-miR-486-5p	NFE2L1	ENSG00000082641
hsa-miR-486-5p	IGF1	ENSG00000017427
hsa-miR-486-5p	PPWD1	ENSG00000113593
hsa-miR-486-5p	SLC10A7	ENSG00000120519
hsa-miR-486-5p	F9	ENSG00000101981
hsa-miR-486-5p	CD247	ENSG00000198821
hsa-miR-486-5p	DNAJC21	ENSG00000168724
hsa-miR-486-5p	TAX1BP1	ENSG00000106052
hsa-miR-486-5p	PDGFC	ENSG00000145431
hsa-miR-486-5p	TMEM115	ENSG00000126062
hsa-miR-486-5p	CLN5	ENSG00000102805
hsa-miR-486-5p	KCNH6	ENSG00000173826
hsa-miR-486-5p	MRPL47	ENSG00000136522
hsa-miR-486-5p	GAPVD1	ENSG00000165219
hsa-miR-486-5p	G3BP2	ENSG00000138757
hsa-miR-486-5p	PLA2G7	ENSG00000146070
hsa-miR-486-5p	TRAPPC6B	ENSG00000182400
hsa-miR-486-5p	ZNF23	ENSG00000167377
hsa-miR-486-5p	TRIM36	ENSG00000152503
hsa-miR-486-5p	ZNF257	ENSG00000197134
hsa-miR-486-5p	KLHL9	ENSG00000198642
hsa-miR-486-5p	MCMDC2	ENSG00000178460
hsa-miR-486-5p	AQP11	ENSG00000178301
hsa-miR-486-5p	GOLGB1	ENSG00000173230
hsa-miR-486-5p	SEC22C	ENSG00000093183
hsa-miR-486-5p	AP003774.4	ENSG00000181908
hsa-miR-486-5p	ZNRF2	ENSG00000180233
hsa-miR-486-5p	EHHADH	ENSG00000113790
hsa-miR-486-5p	TRHDE	ENSG00000072657
hsa-miR-486-5p	AC005609.1	ENSG00000249034
hsa-miR-486-5p	RBM41	ENSG00000089682
hsa-miR-486-5p	MRPL50	ENSG00000136897
hsa-miR-486-5p	RBM12	ENSG00000244462
hsa-miR-486-5p	ATG9A	ENSG00000198925
hsa-miR-486-5p	REEP1	ENSG00000068615
hsa-miR-486-5p	RCOR3	ENSG00000117625
hsa-miR-486-5p	NUDT16	ENSG00000198585
hsa-miR-486-5p	SPAST	ENSG00000021574
hsa-miR-486-5p	SLC12A5	ENSG00000124140
hsa-miR-486-5p	YES1	ENSG00000176105
hsa-miR-486-5p	RAD50	ENSG00000113522
hsa-miR-486-5p	ZNF367	ENSG00000165244
hsa-miR-486-5p	KIF27	ENSG00000165115
hsa-miR-486-5p	DLAT	ENSG00000150768
hsa-miR-486-5p	FAM134A	ENSG00000144567
hsa-miR-486-5p	DYRK1A	ENSG00000157540
hsa-miR-486-5p	SRSF3	ENSG00000112081
hsa-miR-486-5p	CTDSPL2	ENSG00000137770
hsa-miR-486-5p	MAML2	ENSG00000184384
hsa-miR-486-5p	RXRB	ENSG00000204231
hsa-miR-486-5p	TANC2	ENSG00000170921
hsa-miR-486-5p	ST5	ENSG00000166444
hsa-miR-486-5p	MMP8	ENSG00000118113
hsa-miR-486-5p	PTEN	ENSG00000171862
hsa-miR-486-5p	CCDC85C	ENSG00000205476
hsa-miR-486-5p	FOXO1	ENSG00000150907
hsa-miR-486-5p	BAHCC1	ENSG00000171282
hsa-miR-486-5p	MAPK1	ENSG00000100030
hsa-miR-486-5p	NIPBL	ENSG00000164190
hsa-miR-486-5p	MAP3K7	ENSG00000135341
hsa-miR-486-5p	ELP3	ENSG00000134014
hsa-miR-486-5p	PRPSAP2	ENSG00000141127
hsa-miR-486-5p	ABL2	ENSG00000143322
hsa-miR-486-5p	FGF7	ENSG00000140285
hsa-miR-486-5p	SERPINE1	ENSG00000106366
hsa-miR-486-5p	MUC17	ENSG00000169876
hsa-miR-486-5p	FSIP2	ENSG00000188738
hsa-miR-486-5p	NUDT11	ENSG00000196368
hsa-miR-486-5p	FAM123A	ENSG00000165566
hsa-miR-486-5p	NR2F1	ENSG00000175745
hsa-miR-486-5p	SOX12	ENSG00000177732
hsa-miR-486-5p	SPTA1	ENSG00000163554
hsa-miR-486-5p	BICC1	ENSG00000122870
hsa-miR-486-5p	ARHGAP5	ENSG00000100852
hsa-miR-486-5p	USH2A	ENSG00000042781
hsa-miR-486-5p	KIAA1033	ENSG00000136051
hsa-miR-486-5p	HAT1	ENSG00000128708
hsa-miR-486-5p	CCDC144NL	ENSG00000205212
hsa-miR-486-5p	ZNF740	ENSG00000139651
hsa-miR-486-5p	GMPR2	ENSG00000100938
hsa-miR-486-5p	PHLDA1	ENSG00000139289
hsa-miR-486-5p	TFAM	ENSG00000108064
hsa-miR-486-5p	TM4SF20	ENSG00000168955
hsa-miR-486-5p	ZNF471	ENSG00000196263
hsa-miR-486-5p	NCR3LG1	ENSG00000188211
hsa-miR-486-5p	SMOC1	ENSG00000198732
hsa-miR-486-5p	NDEL1	ENSG00000166579
hsa-miR-1271-5p	ERLIN1	ENSG00000107566
hsa-miR-1271-5p	CELF2	ENSG00000048740
hsa-miR-1271-5p	GLB1L	ENSG00000163521
hsa-miR-1271-5p	TRIB3	ENSG00000101255
hsa-miR-1271-5p	RGS17	ENSG00000091844
hsa-miR-1271-5p	ARHGEF35	ENSG00000213214
hsa-miR-1271-5p	FAM57A	ENSG00000167695
hsa-miR-1271-5p	STK17A	ENSG00000164543
hsa-miR-1271-5p	HSPA2	ENSG00000126803
hsa-miR-1271-5p	NEK7	ENSG00000151414
hsa-miR-1271-5p	SFSWAP	ENSG00000061936
hsa-miR-1271-5p	PLCL1	ENSG00000115896
hsa-miR-1271-5p	UPRT	ENSG00000094841
hsa-miR-1271-5p	BICD2	ENSG00000185963
hsa-miR-1271-5p	FAM13C	ENSG00000148541
hsa-miR-1271-5p	BRWD3	ENSG00000165288
hsa-miR-1271-5p	CTDSP1	ENSG00000144579
hsa-miR-1271-5p	DNAH3	ENSG00000158486
hsa-miR-1271-5p	HBEGF	ENSG00000113070
hsa-miR-1271-5p	FARP1	ENSG00000152767
hsa-miR-1271-5p	KSR2	ENSG00000171435
hsa-miR-1271-5p	CHCHD8	ENSG00000181924
hsa-miR-1271-5p	RNF183	ENSG00000165188
hsa-miR-1271-5p	AC006465.3	ENSG00000219545
hsa-miR-1271-5p	ATAT1	ENSG00000137343
hsa-miR-1271-5p	SIN3B	ENSG00000127511
hsa-miR-1271-5p	PDGFRA	ENSG00000134853
hsa-miR-1271-5p	RAB3GAP2	ENSG00000118873
hsa-miR-1271-5p	MMS19	ENSG00000155229
hsa-miR-1271-5p	IK	ENSG00000113141
hsa-miR-1271-5p	SLC10A3	ENSG00000126903
hsa-miR-1271-5p	CBFA2T3	ENSG00000129993
hsa-miR-1271-5p	TTYH3	ENSG00000136295
hsa-miR-1271-5p	RP4-788L13.1	ENSG00000117600
hsa-miR-1271-5p	RAB35	ENSG00000111737
hsa-miR-1271-5p	OXGR1	ENSG00000165621
hsa-miR-1271-5p	TACC1	ENSG00000147526
hsa-miR-1271-5p	ZFAND5	ENSG00000107372
hsa-miR-1271-5p	EVI5L	ENSG00000142459
hsa-miR-1271-5p	SC5DL	ENSG00000109929
hsa-miR-1271-5p	ZIC2	ENSG00000043355
hsa-miR-1271-5p	FHL1	ENSG00000022267
hsa-miR-1271-5p	CYYR1	ENSG00000166265
hsa-miR-1271-5p	GOLGA8G	ENSG00000183629
hsa-miR-1271-5p	CCDC67	ENSG00000165325
hsa-miR-1271-5p	FAM126B	ENSG00000155744
hsa-miR-1271-5p	CUL9	ENSG00000112659
hsa-miR-1271-5p	GPHN	ENSG00000171723
hsa-miR-1271-5p	LDB2	ENSG00000169744
hsa-miR-1271-5p	RDH11	ENSG00000072042
hsa-miR-1271-5p	TPM1	ENSG00000140416
hsa-miR-1271-5p	CTNND1	ENSG00000198561
hsa-miR-1271-5p	SLCO1C1	ENSG00000139155
hsa-miR-1271-5p	ABCA2	ENSG00000107331
hsa-miR-1271-5p	RNF169	ENSG00000166439
hsa-miR-1271-5p	OVOL1	ENSG00000172818
hsa-miR-1271-5p	WHSC1L1	ENSG00000147548
hsa-miR-1271-5p	TSC22D3	ENSG00000157514
hsa-miR-1271-5p	FYCO1	ENSG00000163820
hsa-miR-1271-5p	IRF6	ENSG00000117595
hsa-miR-1271-5p	VAT1L	ENSG00000171724
hsa-miR-1271-5p	SH3BP5	ENSG00000131370
hsa-miR-1271-5p	GPATCH8	ENSG00000186566
hsa-miR-1271-5p	MT1H	ENSG00000205358
hsa-miR-1271-5p	KIAA2022	ENSG00000050030
hsa-miR-1271-5p	MAP3K3	ENSG00000198909
hsa-miR-1271-5p	BRPF3	ENSG00000096070
hsa-miR-1271-5p	IGSF11	ENSG00000144847
hsa-miR-1271-5p	PTPN9	ENSG00000169410
hsa-miR-1271-5p	SLC35A1	ENSG00000164414
hsa-miR-1271-5p	NLN	ENSG00000123213
hsa-miR-1271-5p	CPSF7	ENSG00000149532
hsa-miR-1271-5p	PHF14	ENSG00000106443
hsa-miR-1271-5p	ETV3	ENSG00000117036
hsa-miR-1271-5p	PAXIP1	ENSG00000157212
hsa-miR-1271-5p	ANKRD52	ENSG00000139645
hsa-miR-1271-5p	TRIM56	ENSG00000169871
hsa-miR-1271-5p	CELSR1	ENSG00000075275
hsa-miR-1271-5p	SSX5	ENSG00000165583
hsa-miR-1271-5p	CACNB4	ENSG00000182389
hsa-miR-1271-5p	TCF7L2	ENSG00000148737
hsa-miR-1271-5p	TUBA1B	ENSG00000123416
hsa-miR-1271-5p	TRIM46	ENSG00000163462
[truncated: 10,694 more rows]
