# Supplementary material for: Transcriptome analysis of mRNA and miRNA in skeletal muscle indicates an important network for differential Residual Feed Intake in pigs
Source: Sci Rep. 2015 Jul 7;5:11953. doi: 10.1038/srep11953 (PMC4493709; doi:10.1038/srep11953)
Supplement: Supplementary Table S6 [file srep11953-s7.xls]

## Sheet: Sheet1
Title
Transcriptome analysis of mRNA and miRNA in skeletal muscle indicates an important network for differential Residual Feed Intake in pigs
Authors
Lu Jing, Ye Hou, Hui Wu, Yuanxin Miao, Xinyun Li, Jianhua Cao, John Michael Brameld, Tim Parr, Shuhong Zhao*
* the corresponding author
Table S6 KEGG pathways significantly related with genes targeted by DE miRNAs between LD muscles from high and low RFI Yorkshire pigs
KEGG pathway	Counts of Up Regulate miRNAs	Counts of down Regulate miRNAs	Counts of Up Regulate miRNAs Target Genes	Counts of down Regulate miRNAs Target Genes	Up regulate miRNA target lg(p value)	Down regulate miRNA target lg(p value)	Up regulate miRNA target p value	Down regulate miRNA target p value
Protein digestion and absorption	2	1	25	3	15.6536	4.343e-08	2.22e-16	1
Pathways in cancer	4	2	92	72	3.5775	1.21714	0.0002645	0.0606545
Focal adhesion	7	4	90	71	16	6.46595	1e-16	3.42e-07
PI3K-Akt signaling pathway	7	4	131	113	16	14.8085	1e-16	1.55e-15
ECM-receptor interaction	2	1	20	3	16	0.0018183	1e-16	0.995822
Endocytosis	6	5	54	38	6.1138	3.497	7.69e-07	0.0003184
Small cell lung cancer	5	1	35	20	8.92597	1.06189	1.19e-09	0.0867191
Amoebiasis	4	2	37	24	16	0.149919	1e-16	0.708078
Salivary secretion	4	1	27	16	1.63087	0.156864	0.0233953	0.696844
Hypertrophic cardiomyopathy (HCM)	5	3	36	29	8.06339	3.91257	8.64e-09	0.0001223
Pancreatic secretion	4	2	18	12	1.53965	0.0728074	0.0288633	0.845654
Regulation of actin cytoskeleton	8	7	87	82	11.2848	7.25781	5.19e-12	5.52e-08
Dilated cardiomyopathy	7	6	41	36	7.57994	4.41187	2.63e-08	3.87e-05
Transcriptional misregulation in cancer	5	5	66	61	6.0895	5.12665	8.14e-07	7.47e-06
Non-small cell lung cancer	4	2	20	16	4.0333	1.98725	9.26e-05	0.010298
Cholinergic synapse	6	4	41	37	2.53889	1.15221	0.0028914	0.0704356
Melanogenesis	5	3	20	16	1.78693	1.09834	0.0163331	0.079737
Long-term potentiation	8	7	33	31	10.2286	7.04067	5.91e-11	9.11e-08
MAPK signaling pathway	8	6	82	80	7.16223	4.64157	6.88e-08	2.28e-05
Arrhythmogenic right ventricular cardiomyopathy (ARVC)	6	5	33	31	6.91883	4.83041	1.21e-07	1.48e-05
Colorectal cancer	4	2	12	10	2.43949	0.543745	0.0036351	0.285927
Endocrine and other factor-regulated calcium reabsorption	5	3	15	13	1.69337	0.771803	0.0202597	0.169121
Ubiquitin mediated proteolysis	4	4	57	55	11.4736	10.015	3.36e-12	9.66e-11
B cell receptor signaling pathway	3	3	18	16	3.65393	2.78776	0.0002219	0.0016302
Inositol phosphate metabolism	9	7	27	26	8.18233	4.82416	6.57e-09	1.5e-05
Glycosaminoglycan biosynthesis - heparan sulfate / heparin	3	2	4	3	5.89827	2.77325	1.26e-06	0.0016856
ErbB signaling pathway	6	5	35	34	8.34615	5.38784	4.51e-09	4.09e-06
Phosphatidylinositol signaling system	8	7	31	30	11.7836	8.96364	1.65e-12	1.09e-09
Neurotrophin signaling pathway	7	7	46	45	5.65145	4.23212	2.23e-06	5.86e-05
Acute myeloid leukemia	3	2	16	16	1.94588	1.06961	0.0113271	0.0851907
Glioma	6	6	32	32	10.0528	7.43375	8.85e-11	3.68e-08
Dopaminergic synapse	5	4	49	50	11.305	6.40145	4.95e-12	3.97e-07
Endometrial cancer	3	3	18	19	4.40767	2.56575	3.91e-05	0.002718
Axon guidance	7	8	48	49	12.488	10.494	3.25e-13	3.21e-11
GnRH signaling pathway	7	6	23	25	4.69872	3.70125	2e-05	0.000199
Calcium signaling pathway	2	3	46	49	6.10794	5.10566	7.8e-07	7.84e-06
Wnt signaling pathway	7	7	56	60	8.08251	6.3767	8.27e-09	4.2e-07
HTLV-I infection	0	2	0	25	0	1.46243	-	0.0344799
Lysine degradation	3	4	11	10	3.43716	3.39654	0.0003655	0.0004013
Prion diseases	2	2	1	1	16	16	1e-16	1e-16
TGF-beta signaling pathway	5	5	30	30	10.9913	11.1226	1.02e-11	7.54e-12
Dorso-ventral axis formation	3	4	9	9	1.45432	1.01622	0.0351305	0.0963342
Prostate cancer	7	8	37	38	10.7138	10.9871	1.93e-11	1.03e-11
Chronic myeloid leukemia	5	6	25	26	1.52978	1.89973	0.0295269	0.012597
Circadian rhythm	3	4	6	8	1.61866	1.69682	0.0240624	0.0200994
Amphetamine addiction	4	4	16	20	1.35694	1.12489	0.0439606	0.075009
Insulin signaling pathway	4	6	35	42	2.86297	3.36341	0.001371	0.0004331
p53 signaling pathway	4	5	23	23	3.17141	5.17028	0.0006739	6.76e-06
Long-term depression	4	5	24	25	0.36507	2.41275	0.431449	0.0038659
mTOR signaling pathway	5	5	24	26	7.83894	9.02503	1.45e-08	9.44e-10
Melanoma	2	4	25	28	4.31974	5.06344	4.79e-05	8.64e-06
Vascular smooth muscle contraction	2	4	10	16	0.545717	1.30472	0.284632	0.0495768
Glutamatergic synapse	1	2	14	20	0.735797	2.26694	0.18374	0.0054082
Gastric acid secretion	5	8	20	27	3.06796	3.59398	0.0008551	0.0002547
Gap junction	9	12	33	41	14.2222	16	6e-15	1e-16
