# Supplementary material for: Transcriptome analysis of mRNA and miRNA in skeletal muscle indicates an important network for differential Residual Feed Intake in pigs
Source: Sci Rep. 2015 Jul 7;5:11953. doi: 10.1038/srep11953 (PMC4493709; doi:10.1038/srep11953)
Supplement: Supplementary Table S7 [file srep11953-s8.xls]

## Sheet: Sheet1
Title
Transcriptome analysis of mRNA and miRNA in skeletal muscle indicates an important network for differential Residual Feed Intake in pigs
Authors
Lu Jing, Ye Hou, Hui Wu, Yuanxin Miao, Xinyun Li, Jianhua Cao, John Michael Brameld, Tim Parr, Shuhong Zhao*
* the corresponding author
Table S7 KEGG pathways for genes and miRNAs differentially expressed in LD muscles from low and high RFI Yorkshire pigs
KEGG pathway	p-value	gene counts	miRNA counts
Adipocytokine signaling pathway	0.0079	2	4
Insulin signaling pathway	0.008	3	6
Hypertrophic cardiomyopathy (HCM)	0.0384	2	2
Bacterial invasion of epithelial cells	0.0384	2	4
Viral carcinogenesis	0.0384	2	4
Phagosome	0.0474	2	2
The Fisher Exact P-Value were analyzed using the DAVID website
