# Supplementary material for: Transcriptome analysis of mRNA and miRNA in skeletal muscle indicates an important network for differential Residual Feed Intake in pigs
Source: Sci Rep. 2015 Jul 7;5:11953. doi: 10.1038/srep11953 (PMC4493709; doi:10.1038/srep11953)
Supplement: Supplementary Table S9 [file srep11953-s10.xls]

## Sheet: Sheet1
Title
Transcriptome analysis of mRNA and miRNA in skeletal muscle indicates an important network for differential Residual Feed Intake in pigs
Authors
Lu Jing, Ye Hou, Hui Wu, Yuanxin Miao, Xinyun Li, Jianhua Cao, John Michael Brameld, Tim Parr, Shuhong Zhao*
* the corresponding author
Table S9 QPCR Primers used in the validation of DEGs of muscles between Yorkshire pigs with different RFI
Gene	Sense primer seq 5'-3'	Anti-Sense primer seq 5'-3'	Production lenth	Temperature
IGF2	CCTGCTGGAGACCTACTGC	CAGGTGTCATAGCGGAAGAAC	123	60
PPARGC1	GAGGGAAGAATACCGCAGAG	CAGTTCTGTCCGTGTTGTGTCA	142	54
PRKAG2	CACCCCTGTCTATGTGGCTC	AGGTTGTTGTAGGTCTTTTCTGC	144	60
RCAN1	CGGTTGGAAACAAGTGGAAG	ACGCTGGGAGTGGTGTCG	123	57
FABP3	ACAACAGCAGATGATAGGAAGG	GTGGGTGAGTGTCAGGATG	141	57
